# Supplementary material for: Absolute configuration of vouaca­pen-5α-ol
Source: Acta Crystallogr Sect E Struct Rep Online. 2010 Jul 31;66(Pt 8):o2166–7. doi: 10.1107/S1600536810029557 (PMC3007238; doi:10.1107/S1600536810029557)
Supplement: Supplementary file 1 [file e-66-o2166-sup1.cif]

##############################################################################
###                                                                        ###
###        Electronic paper (Acta Crystallographica Section E)             ###
###                                                                        ###
##############################################################################
#                                                                            #
# This CIF contains the data in a paper accepted for publication in Acta     #
# Crystallographica Section E. It conforms to the requirements of Notes      #
# for Authors for Section E, and has been peer reviewed under the auspices   #
# of the IUCr Commission on Journals.                                        #
#                                                                            #
# Full details of the Crystallographic Information File format               #
# are given in the paper "The Crystallographic Information File (CIF):       #
# a New Standard Archive File for Crystallography" by S. R. Hall, F. H.      #
# Allen and I. D. Brown [Acta Cryst. (1991), A47, 655-685].                  #
#                                                                            #
# The current version of the core CIF dictionary is obtainable from          #
# ftp://ftp.iucr.org/pub/cif_core.dic. The current version number is 2.4.    #
#                                                                            #
# Software is freely available for graphical display of the structure(s) in  #
# this CIF.  For information consult the CIF home page http://www.iucr.org/  #
# cif/home.html                                                              #
#                                                                            #
# This file may be used for bona fide research purposes within the           #
# scientific community so long as proper attribution is given to the journal # 
# article from which it was obtained.                                        #
#                                                                            #
##############################################################################
                                             
data_global
_audit_creation_method     'form.cif (version 2.0)'
_journal_data_validation_number     ?
_journal_date_recd_electronic     2010-07-22
_journal_date_accepted     2010-07-25
_journal_name_full     'Acta Crystallographica, Section E'
_journal_year     2010
_journal_volume     66
_journal_issue      8
_journal_page_first     o2166
_journal_page_last     o2167
_journal_paper_category     QO
_journal_coeditor_code     IS2581
_publ_contact_author_name     'Prof. Fun Hoong-Kun'
_publ_contact_author_address
;
      X-ray Crystallography Unit
      School of Physics
      Universiti Sains Malaysia
      11800 USM, Penang
      MALAYSIA
;
_publ_contact_author_email     'hkfun@usm.my'
_publ_contact_author_fax     '6 04 6579150'
_publ_contact_author_phone     '6 04 6577888  Ext. 3690'
_publ_section_title
;
Absolute configuration of vouacapen-5\a-ol
;
loop_
    _publ_author_name
    _publ_author_footnote
    _publ_author_address
    'Hoong-Kun Fun'
;
      Thomson Reuters ResearcherID: A-3561-2009.
;
;     X-ray Crystallography Unit
      School of Physics
      Universiti Sains Malaysia
      11800 USM, Penang
      Malaysia
;
    'Orapun Yodsaoue' ?
;     Department of Chemistry
      Faculty of Science
      Prince of Songkla University
      Hat-Yai, Songkhla 90112
      Thailand
;
    'Suchada Chantrapromma'
;
      Additional correspondence author, e-mail: suchada.c@psu.ac.th.
      Thomson Reuters ResearcherID: A-5085-2009.
;
;     Crystal Materials Research Unit
      Department of Chemistry
      Faculty of Science
      Prince of Songkla University
      Hat-Yai, Songkhla 90112
      Thailand
;
    'Chatchanok Karalai' ?
;     Department of Chemistry
      Faculty of Science
      Prince of Songkla University
      Hat-Yai, Songkhla 90112
      Thailand
;
data_I
_audit_creation_method     SHELXL-97
_chemical_name_systematic
;
(4a<i>R</i>,6a<i>S</i>,7<i>R</i>,11a<i>S</i>,11b<i>R</i>)-4,4,7,11b-
tetramethyl-1,2,3,4,4a,5,6,6a,7,11,11a,11b-
dodecahydrophenanthro[3,2-<i>b</i>]furan-4a-ol
;
_chemical_name_common
;
Vouacapen-5\a-ol
;
_chemical_formula_moiety     'C20 H30 O2'
_chemical_formula_sum     'C20 H30 O2'
_chemical_formula_iupac     'C20 H30 O2'
_chemical_formula_weight     302.44
_chemical_melting_point     ?
_chemical_melting_point_gt     371
_chemical_melting_point_lt     373
_symmetry_cell_setting     orthorhombic
_symmetry_space_group_name_H-M     'P 21 21 21'
_symmetry_space_group_name_Hall     'P 2ac 2ab'
loop_
    _symmetry_equiv_pos_as_xyz
    'x, y, z'
    '-x+1/2, -y, z+1/2'
    '-x, y+1/2, -z+1/2'
    'x+1/2, -y+1/2, -z'
_cell_length_a     6.7367(2)
_cell_length_b     12.7818(3)
_cell_length_c     19.3472(5)
_cell_angle_alpha     90.00
_cell_angle_beta     90.00
_cell_angle_gamma     90.00
_cell_volume     1665.93(8)
_cell_formula_units_Z     4
_cell_measurement_reflns_used     2880
_cell_measurement_theta_min     4.57
_cell_measurement_theta_max     65.97
_cell_measurement_temperature     100
_exptl_crystal_description     Block
_exptl_crystal_colour     Colorless
_exptl_crystal_size_max     0.29
_exptl_crystal_size_mid     0.22
_exptl_crystal_size_min     0.17
_exptl_crystal_density_diffrn     1.206
_exptl_crystal_density_meas     ?
_exptl_crystal_density_method     'not measured'
_exptl_crystal_F_000     664
_exptl_absorpt_coefficient_mu     0.582
_exptl_absorpt_correction_type     multi-scan
_exptl_absorpt_process_details     '(SADABS; Bruker, 2009)'
_exptl_absorpt_correction_T_min     0.8507
_exptl_absorpt_correction_T_max     0.9080
_exptl_special_details
;
The crystal was placed in the cold stream of an Oxford Cryosystems Cobra
open-flow nitrogen cryostat (Cosier & Glazer, 1986) operating at 100.0(1) K.
;
_diffrn_ambient_temperature     100
_diffrn_radiation_type     'CuK\a'
_diffrn_radiation_wavelength     1.54178
_diffrn_radiation_source     'sealed tube'
_diffrn_radiation_monochromator     'graphite'
_diffrn_measurement_device_type     'Bruker APEX DUO CCD area-detector'
_diffrn_measurement_method     '\f and \w scans'
_diffrn_detector_area_resol_mean     ?
_diffrn_reflns_number     30751
_diffrn_reflns_av_R_equivalents     0.0280
_diffrn_reflns_av_sigmaI/netI     0.0126
_diffrn_reflns_theta_min     4.57
_diffrn_reflns_theta_max     65.97
_diffrn_reflns_theta_full     65.97
_diffrn_measured_fraction_theta_max     0.994
_diffrn_measured_fraction_theta_full     0.994
_diffrn_reflns_limit_h_min     -7
_diffrn_reflns_limit_h_max     7
_diffrn_reflns_limit_k_min     -15
_diffrn_reflns_limit_k_max     15
_diffrn_reflns_limit_l_min     -22
_diffrn_reflns_limit_l_max     22
_diffrn_standards_number     0
_diffrn_standards_interval_count     ?
_diffrn_standards_interval_time     ?
_diffrn_standards_decay_%     ?
_refine_special_details
;
 Refinement of F^2^ against ALL reflections.  The weighted R-factor wR and
 goodness of fit S are based on F^2^, conventional R-factors R are based
 on F, with F set to zero for negative F^2^. The threshold expression of
 F^2^ > 2sigma(F^2^) is used only for calculating R-factors(gt) etc. and is
 not relevant to the choice of reflections for refinement.  R-factors based
 on F^2^ are statistically about twice as large as those based on F, and R-
 factors based on ALL data will be even larger.
;
_reflns_number_total     2880
_reflns_number_gt     2856
_reflns_threshold_expression     I>2\s(I)
_refine_ls_structure_factor_coef     Fsqd
_refine_ls_matrix_type     full
_refine_ls_R_factor_all     0.0292
_refine_ls_R_factor_gt     0.0270
_refine_ls_wR_factor_gt     0.0785
_refine_ls_wR_factor_ref     0.0883
_refine_ls_goodness_of_fit_ref     1.159
_refine_ls_restrained_S_all     1.159
_refine_ls_number_reflns     2880
_refine_ls_number_parameters     207
_refine_ls_number_restraints     0
_refine_ls_hydrogen_treatment     mixed
_refine_ls_weighting_scheme     calc
_refine_ls_weighting_details
         'calc w=1/[\s^2^(Fo^2^)+(0.0545P)^2^+0.2119P] where P=(Fo^2^+2Fc^2^)/3'
_atom_sites_solution_hydrogens     geom
_atom_sites_solution_primary     direct
_atom_sites_solution_secondary     difmap
_refine_ls_shift/su_max     0.001
_refine_ls_shift/su_mean     0.001
_refine_diff_density_max     0.208
_refine_diff_density_min     -0.251
_refine_ls_extinction_method     none
_refine_ls_extinction_coef     ?
_refine_ls_abs_structure_details     'Flack (1983), 1202 Friedel pairs'
_refine_ls_abs_structure_Flack     0.0(2)
loop_
    _atom_type_symbol
    _atom_type_description
    _atom_type_scat_dispersion_real
    _atom_type_scat_dispersion_imag
    _atom_type_scat_source
    'C' 'C' 0.0181 0.0091
                         'International Tables Vol C Tables 4.2.6.8 and 6.1.1.4'
    'H' 'H' 0.0000 0.0000
                         'International Tables Vol C Tables 4.2.6.8 and 6.1.1.4'
    'O' 'O' 0.0492 0.0322
                         'International Tables Vol C Tables 4.2.6.8 and 6.1.1.4'
_computing_data_collection     'APEX2 (Bruker, 2009)'
_computing_cell_refinement     'SAINT (Bruker, 2009)'
_computing_data_reduction     'SAINT (Bruker, 2009)'
_computing_structure_solution     'SHELXTL (Sheldrick, 2008)'
_computing_structure_refinement     'SHELXTL (Sheldrick, 2008)'
_computing_molecular_graphics     'SHELXTL (Sheldrick, 2008)'
_computing_publication_material
;
SHELXTL (Sheldrick, 2008) and PLATON (Spek, 2009)
;
loop_
    _atom_site_type_symbol
    _atom_site_label
    _atom_site_fract_x
    _atom_site_fract_y
    _atom_site_fract_z
    _atom_site_U_iso_or_equiv
    _atom_site_adp_type
    _atom_site_calc_flag
    _atom_site_refinement_flags
    _atom_site_occupancy
    _atom_site_disorder_assembly
    _atom_site_disorder_group
    O O1 1.03886(16) 0.52792(8) 0.07346(5) 0.0334(2) Uani d . 1 . .
    O O2 0.57276(13) 0.96871(7) 0.08320(5) 0.0258(2) Uani d . 1 . .
    C C1 0.9773(2) 0.93648(11) 0.02533(7) 0.0275(3) Uani d . 1 . .
    H H1A 1.0886 0.8924 0.0127 0.033 Uiso calc R 1 . .
    H H1B 0.8677 0.9195 -0.0052 0.033 Uiso calc R 1 . .
    C C2 1.0353(2) 1.05118(11) 0.01446(8) 0.0328(3) Uani d . 1 . .
    H H2A 1.1552 1.0662 0.0404 0.039 Uiso calc R 1 . .
    H H2B 1.0636 1.0628 -0.0341 0.039 Uiso calc R 1 . .
    C C3 0.8709(2) 1.12537(11) 0.03751(8) 0.0304(3) Uani d . 1 . .
    H H3A 0.7575 1.1163 0.0072 0.036 Uiso calc R 1 . .
    H H3B 0.9172 1.1968 0.0323 0.036 Uiso calc R 1 . .
    C C4 0.8027(2) 1.10897(11) 0.11288(7) 0.0273(3) Uani d . 1 . .
    C C5 0.7496(2) 0.98994(10) 0.12352(7) 0.0235(3) Uani d . 1 . .
    C C6 0.6857(2) 0.96538(11) 0.19790(7) 0.0265(3) Uani d . 1 . .
    H H6A 0.7961 0.9786 0.2289 0.032 Uiso calc R 1 . .
    H H6B 0.5779 1.0116 0.2109 0.032 Uiso calc R 1 . .
    C C7 0.6185(2) 0.85208(11) 0.20597(7) 0.0264(3) Uani d . 1 . .
    H H7A 0.4932 0.8434 0.1819 0.032 Uiso calc R 1 . .
    H H7B 0.5948 0.8385 0.2546 0.032 Uiso calc R 1 . .
    C C8 0.76551(19) 0.77021(11) 0.17865(6) 0.0235(3) Uani d . 1 . .
    H H8A 0.8849 0.7742 0.2075 0.028 Uiso calc R 1 . .
    C C9 0.8275(2) 0.79830(10) 0.10381(6) 0.0231(3) Uani d . 1 . .
    H H9A 0.7059 0.7988 0.0760 0.028 Uiso calc R 1 . .
    C C10 0.91614(19) 0.91155(10) 0.10034(7) 0.0233(3) Uani d . 1 . .
    C C11 0.9692(2) 0.71734(11) 0.07021(7) 0.0295(3) Uani d . 1 . .
    H H11A 0.9471 0.7157 0.0207 0.035 Uiso calc R 1 . .
    H H11B 1.1058 0.7381 0.0783 0.035 Uiso calc R 1 . .
    C C12 0.9355(2) 0.61239(11) 0.09923(7) 0.0274(3) Uani d . 1 . .
    C C13 0.8133(2) 0.58241(11) 0.15075(7) 0.0261(3) Uani d . 1 . .
    C C14 0.6792(2) 0.65857(11) 0.18679(6) 0.0249(3) Uani d . 1 . .
    H H14A 0.6797 0.6413 0.2362 0.030 Uiso calc R 1 . .
    C C15 0.8399(2) 0.47142(12) 0.15815(7) 0.0316(3) Uani d . 1 . .
    H H15A 0.7751 0.4278 0.1893 0.038 Uiso calc R 1 . .
    C C16 0.9764(3) 0.44313(11) 0.11136(7) 0.0349(3) Uani d . 1 . .
    H H16A 1.0227 0.3752 0.1053 0.042 Uiso calc R 1 . .
    C C17 0.4653(2) 0.64563(12) 0.16019(7) 0.0301(3) Uani d . 1 . .
    H H17A 0.4312 0.5727 0.1595 0.045 Uiso calc R 1 . .
    H H17B 0.4555 0.6738 0.1143 0.045 Uiso calc R 1 . .
    H H17C 0.3758 0.6824 0.1902 0.045 Uiso calc R 1 . .
    C C18 0.6175(2) 1.17717(12) 0.12459(8) 0.0370(4) Uani d . 1 . .
    H H18A 0.6459 1.2480 0.1113 0.056 Uiso calc R 1 . .
    H H18B 0.5815 1.1753 0.1726 0.056 Uiso calc R 1 . .
    H H18C 0.5097 1.1508 0.0972 0.056 Uiso calc R 1 . .
    C C19 0.9636(3) 1.14968(12) 0.16241(8) 0.0376(4) Uani d . 1 . .
    H H19A 0.9689 1.2246 0.1600 0.056 Uiso calc R 1 . .
    H H19B 1.0900 1.1211 0.1494 0.056 Uiso calc R 1 . .
    H H19C 0.9324 1.1287 0.2088 0.056 Uiso calc R 1 . .
    C C20 1.1033(2) 0.91693(12) 0.14665(8) 0.0308(3) Uani d . 1 . .
    H H20A 1.1679 0.8500 0.1470 0.046 Uiso calc R 1 . .
    H H20B 1.0654 0.9354 0.1929 0.046 Uiso calc R 1 . .
    H H20C 1.1928 0.9688 0.1288 0.046 Uiso calc R 1 . .
    H H1O2 0.602(3) 0.9757(14) 0.0405(10) 0.038(5) Uiso d . 1 . .
loop_
    _atom_site_aniso_label
    _atom_site_aniso_U_11
    _atom_site_aniso_U_22
    _atom_site_aniso_U_33
    _atom_site_aniso_U_12
    _atom_site_aniso_U_13
    _atom_site_aniso_U_23
    O1 0.0389(6) 0.0318(5) 0.0295(5) 0.0068(5) 0.0075(4) 0.0007(4)
    O2 0.0193(5) 0.0341(5) 0.0239(5) -0.0007(4) -0.0017(4) 0.0012(4)
    C1 0.0247(7) 0.0333(7) 0.0245(7) -0.0005(6) 0.0057(5) 0.0007(5)
    C2 0.0313(8) 0.0389(8) 0.0283(7) -0.0058(6) 0.0075(6) 0.0034(6)
    C3 0.0345(8) 0.0288(7) 0.0278(7) -0.0061(6) 0.0020(6) 0.0016(5)
    C4 0.0290(7) 0.0296(7) 0.0232(7) -0.0039(6) 0.0000(6) -0.0007(5)
    C5 0.0192(6) 0.0302(7) 0.0212(6) -0.0002(5) 0.0002(5) 0.0000(5)
    C6 0.0258(6) 0.0328(7) 0.0210(6) 0.0017(6) 0.0025(5) -0.0028(5)
    C7 0.0242(6) 0.0342(7) 0.0207(6) 0.0013(6) 0.0058(5) 0.0015(5)
    C8 0.0195(6) 0.0324(7) 0.0184(6) 0.0010(6) -0.0001(5) 0.0016(5)
    C9 0.0192(6) 0.0306(7) 0.0196(6) 0.0015(5) 0.0015(5) 0.0009(5)
    C10 0.0184(6) 0.0299(7) 0.0216(6) -0.0009(5) 0.0005(5) 0.0004(5)
    C11 0.0285(7) 0.0334(7) 0.0267(7) 0.0032(6) 0.0075(6) 0.0019(6)
    C12 0.0284(7) 0.0314(7) 0.0224(7) 0.0064(6) 0.0001(5) -0.0029(5)
    C13 0.0265(7) 0.0306(7) 0.0213(6) -0.0006(5) -0.0032(5) 0.0011(5)
    C14 0.0248(6) 0.0330(7) 0.0169(6) -0.0005(6) 0.0019(5) 0.0020(5)
    C15 0.0380(8) 0.0323(7) 0.0244(7) -0.0020(7) -0.0005(6) 0.0029(6)
    C16 0.0480(9) 0.0277(7) 0.0290(7) 0.0059(7) 0.0004(7) 0.0022(6)
    C17 0.0267(7) 0.0376(7) 0.0260(7) -0.0036(6) 0.0012(6) 0.0025(6)
    C18 0.0438(9) 0.0311(7) 0.0363(8) 0.0042(7) 0.0063(7) -0.0006(6)
    C19 0.0437(9) 0.0375(8) 0.0315(8) -0.0123(7) -0.0046(7) -0.0035(6)
    C20 0.0191(6) 0.0412(8) 0.0321(7) -0.0023(6) -0.0034(6) 0.0025(6)
_geom_special_details
;
 All esds (except the esd in the dihedral angle between two l.s. planes)
 are estimated using the full covariance matrix.  The cell esds are taken
 into account individually in the estimation of esds in distances, angles
 and torsion angles; correlations between esds in cell parameters are only
 used when they are defined by crystal symmetry.  An approximate (isotropic)
 treatment of cell esds is used for estimating esds involving l.s. planes.
;
loop_
    _geom_bond_atom_site_label_1
    _geom_bond_atom_site_label_2
    _geom_bond_site_symmetry_2
    _geom_bond_distance
    _geom_bond_publ_flag
    O1 C16 . 1.3745(17) ?
    O1 C12 . 1.3780(16) ?
    O2 C5 . 1.4494(16) ?
    O2 H1O2 . 0.85(2) ?
    C1 C2 . 1.5319(19) ?
    C1 C10 . 1.5417(18) ?
    C1 H1A . 0.9700 ?
    C1 H1B . 0.9700 ?
    C2 C3 . 1.525(2) ?
    C2 H2A . 0.9700 ?
    C2 H2B . 0.9700 ?
    C3 C4 . 1.5432(19) ?
    C3 H3A . 0.9700 ?
    C3 H3B . 0.9700 ?
    C4 C19 . 1.538(2) ?
    C4 C18 . 1.538(2) ?
    C4 C5 . 1.5764(19) ?
    C5 C6 . 1.5345(18) ?
    C5 C10 . 1.5699(18) ?
    C6 C7 . 1.525(2) ?
    C6 H6A . 0.9700 ?
    C6 H6B . 0.9700 ?
    C7 C8 . 1.5347(18) ?
    C7 H7A . 0.9700 ?
    C7 H7B . 0.9700 ?
    C8 C14 . 1.5489(19) ?
    C8 C9 . 1.5493(17) ?
    C8 H8A . 0.9800 ?
    C9 C11 . 1.5507(18) ?
    C9 C10 . 1.5673(18) ?
    C9 H9A . 0.9800 ?
    C10 C20 . 1.5486(18) ?
    C11 C12 . 1.4719(19) ?
    C11 H11A . 0.9700 ?
    C11 H11B . 0.9700 ?
    C12 C13 . 1.348(2) ?
    C13 C15 . 1.437(2) ?
    C13 C14 . 1.5001(19) ?
    C14 C17 . 1.5388(19) ?
    C14 H14A . 0.9800 ?
    C15 C16 . 1.340(2) ?
    C15 H15A . 0.9300 ?
    C16 H16A . 0.9300 ?
    C17 H17A . 0.9600 ?
    C17 H17B . 0.9600 ?
    C17 H17C . 0.9600 ?
    C18 H18A . 0.9600 ?
    C18 H18B . 0.9600 ?
    C18 H18C . 0.9600 ?
    C19 H19A . 0.9600 ?
    C19 H19B . 0.9600 ?
    C19 H19C . 0.9600 ?
    C20 H20A . 0.9600 ?
    C20 H20B . 0.9600 ?
    C20 H20C . 0.9600 ?
loop_
    _geom_angle_atom_site_label_1
    _geom_angle_atom_site_label_2
    _geom_angle_atom_site_label_3
    _geom_angle_site_symmetry_1
    _geom_angle_site_symmetry_3
    _geom_angle
    _geom_angle_publ_flag
    C16 O1 C12 . . 105.67(11) ?
    C5 O2 H1O2 . . 108.0(13) ?
    C2 C1 C10 . . 113.28(11) ?
    C2 C1 H1A . . 108.9 ?
    C10 C1 H1A . . 108.9 ?
    C2 C1 H1B . . 108.9 ?
    C10 C1 H1B . . 108.9 ?
    H1A C1 H1B . . 107.7 ?
    C3 C2 C1 . . 111.68(11) ?
    C3 C2 H2A . . 109.3 ?
    C1 C2 H2A . . 109.3 ?
    C3 C2 H2B . . 109.3 ?
    C1 C2 H2B . . 109.3 ?
    H2A C2 H2B . . 107.9 ?
    C2 C3 C4 . . 114.09(12) ?
    C2 C3 H3A . . 108.7 ?
    C4 C3 H3A . . 108.7 ?
    C2 C3 H3B . . 108.7 ?
    C4 C3 H3B . . 108.7 ?
    H3A C3 H3B . . 107.6 ?
    C19 C4 C18 . . 106.74(12) ?
    C19 C4 C3 . . 109.45(12) ?
    C18 C4 C3 . . 107.68(12) ?
    C19 C4 C5 . . 113.90(11) ?
    C18 C4 C5 . . 110.10(11) ?
    C3 C4 C5 . . 108.79(11) ?
    O2 C5 C6 . . 103.66(10) ?
    O2 C5 C10 . . 108.31(10) ?
    C6 C5 C10 . . 109.74(10) ?
    O2 C5 C4 . . 107.27(10) ?
    C6 C5 C4 . . 112.55(11) ?
    C10 C5 C4 . . 114.61(10) ?
    C7 C6 C5 . . 111.92(11) ?
    C7 C6 H6A . . 109.2 ?
    C5 C6 H6A . . 109.2 ?
    C7 C6 H6B . . 109.2 ?
    C5 C6 H6B . . 109.2 ?
    H6A C6 H6B . . 107.9 ?
    C6 C7 C8 . . 114.87(11) ?
    C6 C7 H7A . . 108.5 ?
    C8 C7 H7A . . 108.5 ?
    C6 C7 H7B . . 108.5 ?
    C8 C7 H7B . . 108.5 ?
    H7A C7 H7B . . 107.5 ?
    C7 C8 C14 . . 110.54(11) ?
    C7 C8 C9 . . 109.74(11) ?
    C14 C8 C9 . . 114.19(11) ?
    C7 C8 H8A . . 107.4 ?
    C14 C8 H8A . . 107.4 ?
    C9 C8 H8A . . 107.4 ?
    C8 C9 C11 . . 113.77(11) ?
    C8 C9 C10 . . 110.90(10) ?
    C11 C9 C10 . . 111.33(10) ?
    C8 C9 H9A . . 106.8 ?
    C11 C9 H9A . . 106.8 ?
    C10 C9 H9A . . 106.8 ?
    C1 C10 C20 . . 108.54(11) ?
    C1 C10 C9 . . 109.45(10) ?
    C20 C10 C9 . . 109.06(11) ?
    C1 C10 C5 . . 109.14(10) ?
    C20 C10 C5 . . 112.86(11) ?
    C9 C10 C5 . . 107.75(10) ?
    C12 C11 C9 . . 110.69(11) ?
    C12 C11 H11A . . 109.5 ?
    C9 C11 H11A . . 109.5 ?
    C12 C11 H11B . . 109.5 ?
    C9 C11 H11B . . 109.5 ?
    H11A C11 H11B . . 108.1 ?
    C13 C12 O1 . . 110.69(12) ?
    C13 C12 C11 . . 129.43(12) ?
    O1 C12 C11 . . 119.88(12) ?
    C12 C13 C15 . . 106.14(13) ?
    C12 C13 C14 . . 121.80(12) ?
    C15 C13 C14 . . 132.02(13) ?
    C13 C14 C17 . . 109.80(11) ?
    C13 C14 C8 . . 108.93(11) ?
    C17 C14 C8 . . 114.61(11) ?
    C13 C14 H14A . . 107.8 ?
    C17 C14 H14A . . 107.8 ?
    C8 C14 H14A . . 107.8 ?
    C16 C15 C13 . . 106.54(13) ?
    C16 C15 H15A . . 126.7 ?
    C13 C15 H15A . . 126.7 ?
    C15 C16 O1 . . 110.95(13) ?
    C15 C16 H16A . . 124.5 ?
    O1 C16 H16A . . 124.5 ?
    C14 C17 H17A . . 109.5 ?
    C14 C17 H17B . . 109.5 ?
    H17A C17 H17B . . 109.5 ?
    C14 C17 H17C . . 109.5 ?
    H17A C17 H17C . . 109.5 ?
    H17B C17 H17C . . 109.5 ?
    C4 C18 H18A . . 109.5 ?
    C4 C18 H18B . . 109.5 ?
    H18A C18 H18B . . 109.5 ?
    C4 C18 H18C . . 109.5 ?
    H18A C18 H18C . . 109.5 ?
    H18B C18 H18C . . 109.5 ?
    C4 C19 H19A . . 109.5 ?
    C4 C19 H19B . . 109.5 ?
    H19A C19 H19B . . 109.5 ?
    C4 C19 H19C . . 109.5 ?
    H19A C19 H19C . . 109.5 ?
    H19B C19 H19C . . 109.5 ?
    C10 C20 H20A . . 109.5 ?
    C10 C20 H20B . . 109.5 ?
    H20A C20 H20B . . 109.5 ?
    C10 C20 H20C . . 109.5 ?
    H20A C20 H20C . . 109.5 ?
    H20B C20 H20C . . 109.5 ?
loop_
    _geom_torsion_atom_site_label_1
    _geom_torsion_atom_site_label_2
    _geom_torsion_atom_site_label_3
    _geom_torsion_atom_site_label_4
    _geom_torsion_site_symmetry_1
    _geom_torsion_site_symmetry_2
    _geom_torsion_site_symmetry_3
    _geom_torsion_site_symmetry_4
    _geom_torsion
    _geom_torsion_publ_flag
    C10 C1 C2 C3 . . . . -55.24(17) ?
    C1 C2 C3 C4 . . . . 55.00(16) ?
    C2 C3 C4 C19 . . . . 72.73(15) ?
    C2 C3 C4 C18 . . . . -171.60(12) ?
    C2 C3 C4 C5 . . . . -52.30(15) ?
    C19 C4 C5 O2 . . . . 169.30(11) ?
    C18 C4 C5 O2 . . . . 49.46(14) ?
    C3 C4 C5 O2 . . . . -68.32(13) ?
    C19 C4 C5 C6 . . . . 55.92(15) ?
    C18 C4 C5 C6 . . . . -63.92(15) ?
    C3 C4 C5 C6 . . . . 178.30(11) ?
    C19 C4 C5 C10 . . . . -70.41(15) ?
    C18 C4 C5 C10 . . . . 169.75(11) ?
    C3 C4 C5 C10 . . . . 51.97(14) ?
    O2 C5 C6 C7 . . . . 59.70(13) ?
    C10 C5 C6 C7 . . . . -55.82(14) ?
    C4 C5 C6 C7 . . . . 175.28(11) ?
    C5 C6 C7 C8 . . . . 51.72(15) ?
    C6 C7 C8 C14 . . . . -177.79(11) ?
    C6 C7 C8 C9 . . . . -50.97(15) ?
    C7 C8 C9 C11 . . . . -177.42(11) ?
    C14 C8 C9 C11 . . . . -52.68(15) ?
    C7 C8 C9 C10 . . . . 56.15(14) ?
    C14 C8 C9 C10 . . . . -179.10(10) ?
    C2 C1 C10 C20 . . . . -70.08(15) ?
    C2 C1 C10 C9 . . . . 171.00(11) ?
    C2 C1 C10 C5 . . . . 53.30(15) ?
    C8 C9 C10 C1 . . . . 179.65(11) ?
    C11 C9 C10 C1 . . . . 51.88(14) ?
    C8 C9 C10 C20 . . . . 61.04(13) ?
    C11 C9 C10 C20 . . . . -66.72(13) ?
    C8 C9 C10 C5 . . . . -61.79(13) ?
    C11 C9 C10 C5 . . . . 170.45(11) ?
    O2 C5 C10 C1 . . . . 66.93(13) ?
    C6 C5 C10 C1 . . . . 179.45(11) ?
    C4 C5 C10 C1 . . . . -52.77(14) ?
    O2 C5 C10 C20 . . . . -172.30(10) ?
    C6 C5 C10 C20 . . . . -59.78(14) ?
    C4 C5 C10 C20 . . . . 68.00(14) ?
    O2 C5 C10 C9 . . . . -51.83(13) ?
    C6 C5 C10 C9 . . . . 60.69(13) ?
    C4 C5 C10 C9 . . . . -171.54(10) ?
    C8 C9 C11 C12 . . . . 28.58(16) ?
    C10 C9 C11 C12 . . . . 154.78(11) ?
    C16 O1 C12 C13 . . . . -0.18(16) ?
    C16 O1 C12 C11 . . . . 179.32(13) ?
    C9 C11 C12 C13 . . . . -4.3(2) ?
    C9 C11 C12 O1 . . . . 176.33(12) ?
    O1 C12 C13 C15 . . . . -0.23(16) ?
    C11 C12 C13 C15 . . . . -179.67(15) ?
    O1 C12 C13 C14 . . . . -178.36(11) ?
    C11 C12 C13 C14 . . . . 2.2(2) ?
    C12 C13 C14 C17 . . . . 102.74(15) ?
    C15 C13 C14 C17 . . . . -74.84(18) ?
    C12 C13 C14 C8 . . . . -23.52(17) ?
    C15 C13 C14 C8 . . . . 158.90(14) ?
    C7 C8 C14 C13 . . . . 172.14(10) ?
    C9 C8 C14 C13 . . . . 47.82(14) ?
    C7 C8 C14 C17 . . . . 48.70(14) ?
    C9 C8 C14 C17 . . . . -75.62(14) ?
    C12 C13 C15 C16 . . . . 0.56(17) ?
    C14 C13 C15 C16 . . . . 178.42(14) ?
    C13 C15 C16 O1 . . . . -0.70(17) ?
    C12 O1 C16 C15 . . . . 0.56(17) ?
loop_
    _geom_hbond_atom_site_label_D
    _geom_hbond_atom_site_label_H
    _geom_hbond_atom_site_label_A
    _geom_hbond_site_symmetry_A
    _geom_hbond_distance_DH
    _geom_hbond_distance_HA
    _geom_hbond_distance_DA
    _geom_hbond_angle_DHA
    _geom_hbond_publ_flag
    O2 H1O2 O1 4_465 0.854(19) 2.246(19) 3.0398(14) 154.7(18) y
