# Supplementary material for: Absolute configuration of vouaca­pen-5α-ol
Source: Acta Crystallogr Sect E Struct Rep Online. 2010 Jul 31;66(Pt 8):o2166–7. doi: 10.1107/S1600536810029557 (PMC3007238; doi:10.1107/S1600536810029557)
Supplement: Supplementary file 2 [file e-66-o2166-Isup2.hkl]

# 
# h,k,l, Fc-squared, Fo-squared, sigma(Fo-squared) and status flag 
# 
data_I
_shelx_title ' cp4b8d in P2(1)2(1)2(1) (100K)' 
_shelx_refln_list_code          4 
_shelx_F_calc_maximum       75.61 
_exptl_crystal_F_000       664.00 
_reflns_d_resolution_high  0.8440 
 
loop_ 
 _symmetry_equiv_pos_as_xyz 
 'x, y, z' 
 '-x+1/2, -y, z+1/2' 
 '-x, y+1/2, -z+1/2' 
 'x+1/2, -y+1/2, -z' 
 
_cell_length_a     6.7367 
_cell_length_b    12.7818 
_cell_length_c    19.3472 
_cell_angle_alpha  90.000 
_cell_angle_beta   90.000 
_cell_angle_gamma  90.000 
 
_shelx_F_squared_multiplier     1.000 
 
loop_ 
 _refln_index_h 
 _refln_index_k 
 _refln_index_l 
 _refln_F_squared_calc 
 _refln_F_squared_meas 
 _refln_F_squared_sigma 
 _refln_observed_status 
   4   0   0       37.58       35.06      1.04 o 
   6   0   0        0.01        0.48      0.35 o 
   2   1   0        0.13        1.93      0.15 o 
   3   1   0      554.74      556.44      5.76 o 
   4   1   0      184.71      197.15      2.75 o 
   5   1   0      521.45      484.64      5.31 o 
   6   1   0      160.05      149.32      2.23 o 
   7   1   0       22.95       24.40      0.64 o 
   1   2   0       68.54       74.56      0.78 o 
   2   2   0      888.05      881.77      6.01 o 
   3   2   0        0.52        2.31      0.22 o 
   4   2   0       97.84      116.71      2.20 o 
   5   2   0        2.97        3.48      0.38 o 
   6   2   0       34.17       30.71      0.79 o 
   7   2   0       30.22       24.09      0.64 o 
   1   3   0      423.40      435.15      2.92 o 
   2   3   0     1973.72     1895.78     13.20 o 
   3   3   0      303.47      314.51      3.60 o 
   4   3   0      215.01      204.78      2.58 o 
   5   3   0      394.86      414.26      4.66 o 
   6   3   0        8.43        9.63      0.47 o 
   7   3   0        8.15        7.43      0.47 o 
   0   4   0      471.80      482.48      4.26 o 
   1   4   0       17.66       17.31      0.38 o 
   2   4   0      321.87      326.75      3.77 o 
   3   4   0     1135.20     1271.65     13.48 o 
   4   4   0      716.15      724.27      9.89 o 
   5   4   0      201.98      201.96      2.46 o 
   6   4   0       12.95       13.56      0.56 o 
   7   4   0       76.10       82.07      1.40 o 
   1   5   0     1922.48     2004.28     14.96 o 
   2   5   0        1.75        4.94      0.34 o 
   3   5   0       36.55       28.57      0.70 o 
   4   5   0      292.06      297.58      3.90 o 
   5   5   0      111.21      113.64      1.65 o 
   6   5   0        0.24        1.05      0.25 o 
   7   5   0       19.28       22.29      0.56 o 
   0   6   0       95.36       71.62      1.77 o 
   1   6   0       30.10       23.56      0.86 o 
   2   6   0       12.56        8.91      0.60 o 
   3   6   0      942.40      923.14      9.32 o 
   4   6   0       14.35       13.25      0.44 o 
   5   6   0        0.06        0.55      0.20 o 
   6   6   0       22.21       21.22      0.61 o 
   7   6   0       71.77       78.66      1.22 o 
   1   7   0      181.61      164.28      1.61 o 
   2   7   0      439.35      454.03      4.48 o 
   3   7   0      477.80      433.69      5.22 o 
   4   7   0      104.41      102.28      1.21 o 
   5   7   0      200.04      203.43      3.29 o 
   6   7   0      183.85      191.08      2.38 o 
   7   7   0        0.57        0.54      0.16 o 
   0   8   0       16.23        9.95      0.50 o 
   1   8   0      378.15      338.71      3.25 o 
   2   8   0      271.85      247.78      3.53 o 
   3   8   0       68.64       73.22      1.42 o 
   4   8   0       15.84       12.97      0.39 o 
   5   8   0      277.04      281.43      3.16 o 
   6   8   0       96.40       96.43      1.49 o 
   1   9   0      335.83      334.66      3.32 o 
   2   9   0     1838.41     1793.27     12.55 o 
   3   9   0      584.01      565.57      4.74 o 
   4   9   0       13.23       10.10      0.35 o 
   5   9   0        7.35        8.09      0.38 o 
   6   9   0       16.65       17.12      0.52 o 
   0  10   0      215.53      215.11      3.05 o 
   1  10   0     1718.30     1686.50     13.99 o 
   2  10   0      474.01      483.84      5.14 o 
   3  10   0       82.67       87.10      1.24 o 
   4  10   0       49.12       43.64      0.75 o 
   5  10   0       70.76       74.25      1.20 o 
   1  11   0       39.06       41.94      0.87 o 
   2  11   0       40.02       43.68      0.92 o 
   3  11   0        0.26        0.25      0.21 o 
   4  11   0        0.98        1.31      0.26 o 
   5  11   0        3.09        2.60      0.42 o 
   0  12   0       80.89       79.87      2.01 o 
   1  12   0       69.60       67.54      1.26 o 
   2  12   0       90.09       66.34      1.25 o 
   3  12   0       64.03       45.92      1.17 o 
   4  12   0       15.29       14.78      0.68 o 
   1  13   0       51.85       49.56      1.15 o 
   2  13   0        6.48        8.03      0.56 o 
   3  13   0        1.52        2.60      0.37 o 
   4  13   0        0.01        0.07      0.52 o 
   0  14   0        0.06        0.69      0.35 o 
   1  14   0        0.09        0.25      0.25 o 
   2  14   0       12.40       12.50      0.77 o 
   3  14   0       54.07       46.07      2.29 o 
   1  15   0        0.50       -0.21      0.29 o 
   1   0   1     2482.20     2292.70     78.88 o 
   2   0   1      223.02      247.13      2.17 o 
   3   0   1       75.23       58.96      1.42 o 
   4   0   1      234.65      202.78      2.65 o 
   5   0   1      149.12      114.50      1.74 o 
   6   0   1      125.35      127.93      2.05 o 
   7   0   1       22.18       19.40      0.69 o 
  -7   1   1       27.45       26.72      0.91 o 
  -6   1   1        6.94        7.21      0.53 o 
  -5   1   1       18.84       17.03      0.65 o 
  -4   1   1       73.70       72.81      1.29 o 
  -3   1   1      487.68      488.48      4.44 o 
  -2   1   1     3056.32     3070.62     39.76 o 
  -1   1   1     1445.99     1384.24     22.11 o 
   1   1   1     1467.00     1399.08     19.92 o 
   2   1   1     3051.93     3008.16     55.71 o 
   3   1   1      484.18      495.49      4.90 o 
   4   1   1       73.57       72.00      1.20 o 
   5   1   1       19.23       17.87      0.61 o 
   6   1   1        6.90        7.07      0.50 o 
   7   1   1       27.38       26.70      0.64 o 
  -7   2   1       57.11       58.32      1.47 o 
  -6   2   1      290.24      274.98      3.80 o 
  -5   2   1      195.52      167.31      2.29 o 
  -4   2   1      800.29      785.75     11.15 o 
  -3   2   1       72.75       83.45      1.06 o 
  -2   2   1      742.86      706.79      4.88 o 
  -1   2   1     1387.19     1360.84      9.72 o 
   0   2   1      962.50      953.86      6.24 o 
   1   2   1     1385.43     1356.74      9.53 o 
   2   2   1      746.35      717.55      4.90 o 
   3   2   1       73.91       85.55      1.09 o 
   4   2   1      802.81      797.40     10.39 o 
   5   2   1      196.73      167.68      1.87 o 
   6   2   1      291.58      276.83      3.23 o 
   7   2   1       57.31       58.19      1.17 o 
  -7   3   1       11.38       11.66      0.61 o 
  -6   3   1      286.92      288.51      4.64 o 
  -5   3   1       70.69       69.86      1.18 o 
  -4   3   1      792.08      769.32      9.33 o 
  -3   3   1      225.02      263.17      3.92 o 
  -2   3   1      786.17      832.24      5.89 o 
  -1   3   1     1760.62     1733.96     11.49 o 
   0   3   1      141.69      147.30      1.05 o 
   1   3   1     1755.20     1736.86     11.95 o 
   2   3   1      784.86      841.03      6.12 o 
   3   3   1      226.61      263.80      3.64 o 
   4   3   1      793.20      760.88      8.59 o 
   5   3   1       70.59       69.06      1.00 o 
   6   3   1      288.31      294.63      4.60 o 
   7   3   1       11.13       10.20      0.44 o 
  -7   4   1      143.45      139.83      2.38 o 
  -6   4   1      111.35      114.67      1.89 o 
  -5   4   1      560.16      538.95      5.68 o 
  -4   4   1      382.21      386.09      4.63 o 
  -3   4   1     1716.32     1764.28     20.51 o 
  -2   4   1     1771.23     1824.32     20.22 o 
  -1   4   1      287.73      274.19      1.89 o 
   0   4   1     3570.49     3494.57     37.43 o 
   1   4   1      287.22      274.33      1.97 o 
   2   4   1     1766.43     1808.43     15.65 o 
   3   4   1     1718.34     1751.81     17.15 o 
   4   4   1      381.91      386.74      4.81 o 
   5   4   1      560.25      536.24      5.77 o 
   6   4   1      110.91      116.06      1.78 o 
   7   4   1      143.39      142.33      1.97 o 
  -7   5   1       10.40       10.26      0.40 o 
  -6   5   1       73.65       72.80      1.56 o 
  -5   5   1      291.08      276.36      3.45 o 
  -4   5   1        4.51        5.23      0.42 o 
  -3   5   1       93.11      107.32      1.58 o 
  -2   5   1       64.15       59.33      0.91 o 
  -1   5   1     2749.00     2740.40     20.87 o 
   0   5   1     2617.30     2612.29     15.42 o 
   1   5   1     2748.24     2759.99     21.69 o 
   2   5   1       63.68       59.06      0.87 o 
   3   5   1       91.74      103.61      1.42 o 
   4   5   1        4.45        5.26      0.36 o 
   5   5   1      291.14      275.15      3.05 o 
   6   5   1       73.53       73.33      1.20 o 
   7   5   1       10.11        9.38      0.42 o 
  -7   6   1      123.42      130.59      1.72 o 
  -6   6   1       83.65       92.33      1.74 o 
  -5   6   1      103.16      103.23      1.56 o 
  -4   6   1       80.89       84.26      1.09 o 
  -3   6   1      597.53      601.80      5.97 o 
  -2   6   1      772.24      823.55      7.97 o 
  -1   6   1     4400.29     4629.08     40.24 o 
   0   6   1     3370.39     3477.16     22.77 o 
   1   6   1     4408.92     4595.32     48.10 o 
   2   6   1      774.84      838.89      8.56 o 
   3   6   1      593.33      602.41      6.52 o 
   4   6   1       79.48       81.92      1.10 o 
   5   6   1      102.84      101.79      1.39 o 
   6   6   1       82.58       91.95      1.40 o 
   7   6   1      123.21      133.20      1.80 o 
  -7   7   1       10.23       14.42      0.42 o 
  -6   7   1       30.91       28.88      1.03 o 
  -5   7   1       89.46       85.79      1.14 o 
  -4   7   1       24.16       19.73      0.44 o 
  -3   7   1      116.97      127.31      1.88 o 
  -2   7   1       52.73       61.66      0.98 o 
  -1   7   1      131.22      139.13      1.34 o 
   0   7   1      153.05      147.72      1.41 o 
   1   7   1      131.11      138.55      1.44 o 
   2   7   1       52.37       59.58      0.87 o 
   3   7   1      116.47      126.82      1.86 o 
   4   7   1       24.04       20.56      0.62 o 
   5   7   1       89.36       87.12      1.22 o 
   6   7   1       30.26       28.32      0.61 o 
   7   7   1       10.04       14.21      0.42 o 
  -6   8   1       28.91       32.94      0.75 o 
  -5   8   1      172.50      175.79      2.15 o 
  -4   8   1       27.88       30.45      0.58 o 
  -3   8   1      297.91      307.12      2.26 o 
  -2   8   1      193.35      192.01      2.09 o 
  -1   8   1      221.90      232.17      2.54 o 
   0   8   1        1.96        1.36      0.17 o 
   1   8   1      221.82      231.21      2.44 o 
   2   8   1      193.20      193.22      2.49 o 
   3   8   1      298.91      309.44      2.29 o 
   4   8   1       27.96       31.27      0.54 o 
   5   8   1      172.90      181.73      1.89 o 
   6   8   1       28.51       34.53      0.73 o 
  -6   9   1       42.94       42.64      0.82 o 
  -5   9   1       25.69       24.25      0.61 o 
  -4   9   1       86.98       79.53      0.94 o 
  -3   9   1      389.40      384.37      3.12 o 
  -2   9   1      136.68      136.01      1.89 o 
  -1   9   1      105.54      104.96      1.57 o 
   0   9   1        1.02        1.78      0.19 o 
   1   9   1      105.21      103.11      1.33 o 
   2   9   1      139.59      139.25      1.72 o 
   3   9   1      388.73      380.20      2.91 o 
   4   9   1       86.75       78.58      0.92 o 
   5   9   1       25.64       23.86      0.52 o 
   6   9   1       43.13       42.24      0.77 o 
  -5  10   1        0.06        0.16      0.19 o 
  -4  10   1        9.97       11.55      0.44 o 
  -3  10   1      228.64      209.18      2.01 o 
  -2  10   1      714.34      715.65      6.31 o 
  -1  10   1      235.87      233.77      2.42 o 
   0  10   1      113.24      108.03      1.52 o 
   1  10   1      234.35      231.64      2.23 o 
   2  10   1      713.35      705.73      5.94 o 
   3  10   1      232.39      214.61      1.97 o 
   4  10   1        9.65       11.13      0.40 o 
   5  10   1        0.03        0.31      0.19 o 
  -5  11   1      115.97      122.41      1.87 o 
  -4  11   1       48.58       52.76      1.00 o 
  -3  11   1       43.82       36.58      0.80 o 
  -2  11   1      156.71      140.12      2.13 o 
  -1  11   1       24.05       21.27      0.60 o 
   0  11   1      112.64      110.72      1.71 o 
   1  11   1       24.24       20.59      0.69 o 
   2  11   1      156.38      137.93      1.79 o 
   3  11   1       43.63       35.73      0.79 o 
   4  11   1       48.53       54.32      1.10 o 
   5  11   1      116.52      123.28      2.07 o 
  -4  12   1       38.30       47.01      1.37 o 
  -3  12   1        0.86        1.38      0.31 o 
  -2  12   1       17.59       18.74      0.73 o 
  -1  12   1       11.45       14.28      0.67 o 
   0  12   1        0.79        1.09      0.27 o 
   1  12   1       11.75       15.04      0.64 o 
   2  12   1       17.55       19.57      0.77 o 
   3  12   1        0.98        1.39      0.31 o 
   4  12   1       38.86       45.22      1.36 o 
  -4  13   1        1.22        2.22      0.52 o 
  -3  13   1       46.90       47.61      1.11 o 
  -2  13   1       21.07       21.07      0.79 o 
  -1  13   1       98.15      102.22      2.19 o 
   0  13   1       64.66       65.24      1.29 o 
   1  13   1       98.42      104.08      1.79 o 
   2  13   1       21.13       22.76      0.82 o 
   3  13   1       47.16       47.76      1.57 o 
   4  13   1        1.17        1.34      0.47 o 
  -3  14   1        0.64        1.01      0.44 o 
  -2  14   1       49.90       51.14      1.27 o 
  -1  14   1       10.63       10.14      0.64 o 
   0  14   1        2.52        3.04      0.36 o 
   1  14   1       10.60       10.85      0.62 o 
   2  14   1       49.49       51.84      1.41 o 
   3  14   1        0.66        0.26      0.38 o 
  -1  15   1      165.15      191.11      3.75 o 
   0  15   1      353.42      375.54      5.40 o 
   1  15   1      163.53      186.11      3.35 o 
   0   0   2      756.35      737.89      6.77 o 
   3   0   2       29.39       23.10      0.49 o 
   4   0   2      163.47      168.24      2.40 o 
   5   0   2       19.58       18.66      0.58 o 
   6   0   2       10.17       10.80      0.61 o 
   7   0   2       63.79       63.36      1.51 o 
  -7   1   2       12.34       11.75      0.66 o 
  -6   1   2      507.79      497.25      8.44 o 
  -5   1   2       70.04       61.95      1.43 o 
  -4   1   2      290.29      275.76      4.63 o 
  -3   1   2      231.58      237.11      2.46 o 
  -2   1   2     1160.55     1172.91      8.63 o 
  -1   1   2      418.22      442.27      3.05 o 
   1   1   2      418.69      435.55      2.84 o 
   2   1   2     1158.99     1167.19      9.65 o 
   3   1   2      227.53      233.23      2.60 o 
   4   1   2      289.11      275.24      3.99 o 
   5   1   2       68.52       60.64      0.94 o 
   6   1   2      506.20      491.36      5.92 o 
   7   1   2       12.10       10.63      0.42 o 
  -7   2   2        7.34        6.65      0.55 o 
  -6   2   2      139.61      139.92      2.55 o 
  -5   2   2       15.00       14.49      0.60 o 
  -4   2   2      237.43      234.43      3.52 o 
  -3   2   2       69.16       74.85      0.98 o 
  -2   2   2     2361.53     2410.15     23.65 o 
  -1   2   2      432.18      400.25      2.51 o 
   0   2   2     2459.46     2347.50     45.46 o 
   1   2   2      432.62      403.54      2.47 o 
   2   2   2     2367.78     2417.38     22.15 o 
   3   2   2       69.32       77.85      1.02 o 
   4   2   2      238.17      239.47      3.56 o 
   5   2   2       15.13       15.14      0.48 o 
   6   2   2      138.58      134.40      1.75 o 
   7   2   2        7.52        6.91      0.38 o 
  -7   3   2       40.94       42.99      1.10 o 
  -6   3   2      138.34      148.71      2.92 o 
  -5   3   2      616.94      577.91      6.69 o 
  -4   3   2      247.33      255.78      3.65 o 
  -3   3   2      863.86      899.29     10.24 o 
  -2   3   2      183.85      208.02      1.84 o 
  -1   3   2      426.52      423.20      2.91 o 
   0   3   2      769.24      808.78      5.27 o 
   1   3   2      424.43      424.93      2.53 o 
   2   3   2      182.80      208.38      1.71 o 
   3   3   2      864.16      898.06      9.47 o 
   4   3   2      248.87      258.66      3.48 o 
   5   3   2      612.88      567.23      5.42 o 
   6   3   2      137.18      150.00      2.07 o 
   7   3   2       40.77       41.53      0.84 o 
  -7   4   2       33.86       33.40      0.97 o 
  -6   4   2       42.83       41.51      0.96 o 
  -5   4   2      220.04      220.39      3.09 o 
  -4   4   2      787.69      785.06     10.04 o 
  -3   4   2      293.07      316.57      4.17 o 
  -2   4   2     1896.80     1998.31     21.16 o 
  -1   4   2      179.53      185.87      1.26 o 
   0   4   2      500.92      471.81      2.96 o 
   1   4   2      177.82      186.79      1.30 o 
   2   4   2     1898.09     1987.45     16.45 o 
   3   4   2      293.89      319.37      3.49 o 
   4   4   2      786.15      803.57      9.72 o 
   5   4   2      220.39      225.41      2.60 o 
   6   4   2       43.25       43.21      0.92 o 
   7   4   2       33.54       34.72      0.75 o 
  -7   5   2        5.68        6.42      0.48 o 
  -6   5   2       28.66       27.98      0.79 o 
  -5   5   2       62.80       61.59      1.17 o 
  -4   5   2       49.96       47.77      1.14 o 
  -3   5   2       31.93       28.22      0.68 o 
  -2   5   2      614.95      638.52      6.49 o 
  -1   5   2      828.76      884.86      6.36 o 
   0   5   2      277.38      313.03      2.05 o 
   1   5   2      830.24      894.76      6.19 o 
   2   5   2      612.11      639.88      5.90 o 
   3   5   2       32.08       29.20      0.57 o 
   4   5   2       51.18       50.98      0.93 o 
   5   5   2       63.66       62.93      1.03 o 
   6   5   2       27.87       27.40      0.80 o 
   7   5   2        5.40        6.53      0.37 o 
  -7   6   2      119.46      124.91      1.83 o 
  -6   6   2       69.50       72.07      1.16 o 
  -5   6   2      150.03      148.41      1.99 o 
  -4   6   2       13.94        9.72      0.37 o 
  -3   6   2      274.84      261.34      3.05 o 
  -2   6   2      822.52      906.71      8.31 o 
  -1   6   2      694.59      710.79      5.40 o 
   0   6   2     1089.13     1194.16      8.33 o 
   1   6   2      694.31      707.06      5.60 o 
   2   6   2      820.75      892.55      8.45 o 
   3   6   2      274.36      265.63      3.69 o 
   4   6   2       13.85       11.17      0.54 o 
   5   6   2      150.01      149.18      1.83 o 
   6   6   2       69.29       72.03      1.19 o 
   7   6   2      118.78      124.99      1.62 o 
  -7   7   2       69.03       74.72      1.11 o 
  -6   7   2        1.08        2.56      0.36 o 
  -5   7   2       23.36       21.95      0.72 o 
  -4   7   2      357.15      348.31      3.05 o 
  -3   7   2       43.66       44.94      0.69 o 
  -2   7   2       80.21       87.81      1.18 o 
  -1   7   2      485.17      484.20      3.86 o 
   0   7   2        0.89        1.07      0.15 o 
   1   7   2      484.74      483.35      4.23 o 
   2   7   2       79.93       89.87      1.19 o 
   3   7   2       44.06       44.81      0.80 o 
   4   7   2      359.47      354.08      3.24 o 
   5   7   2       23.48       22.40      0.79 o 
   6   7   2        0.98        2.17      0.23 o 
   7   7   2       68.98       72.75      1.12 o 
  -6   8   2        5.39        4.50      0.33 o 
  -5   8   2       47.88       43.21      0.84 o 
  -4   8   2      198.99      190.31      1.77 o 
  -3   8   2       58.31       57.15      0.73 o 
  -2   8   2      157.49      166.83      1.96 o 
  -1   8   2       93.87       93.74      1.14 o 
   0   8   2      125.55      122.06      1.40 o 
   1   8   2       92.45       91.86      1.26 o 
   2   8   2      157.96      164.29      1.86 o 
   3   8   2       59.22       58.04      0.73 o 
   4   8   2      199.74      192.25      1.76 o 
   5   8   2       48.08       42.93      0.73 o 
   6   8   2        5.29        4.53      0.31 o 
  -6   9   2        4.08        5.89      0.32 o 
  -5   9   2       31.70       28.24      0.66 o 
  -4   9   2      237.20      238.48      2.27 o 
  -3   9   2      314.25      302.03      2.59 o 
  -2   9   2      515.36      491.93      3.79 o 
  -1   9   2     1117.27     1087.22      8.96 o 
   0   9   2       96.83       86.16      1.22 o 
   1   9   2     1117.80     1093.32      9.22 o 
   2   9   2      512.64      489.84      3.79 o 
   3   9   2      313.50      303.50      2.53 o 
   4   9   2      238.57      236.54      2.17 o 
   5   9   2       32.29       29.64      0.62 o 
   6   9   2        4.19        6.30      0.30 o 
  -5  10   2       20.78       22.77      0.65 o 
  -4  10   2      127.37      132.82      1.59 o 
  -3  10   2       49.73       52.88      0.84 o 
  -2  10   2      142.65      133.64      1.60 o 
  -1  10   2      456.89      442.90      4.25 o 
   0  10   2      121.44      113.44      2.84 o 
   1  10   2      454.57      438.19      3.84 o 
   2  10   2      142.80      134.76      1.44 o 
   3  10   2       49.90       53.32      0.76 o 
   4  10   2      127.69      132.87      1.56 o 
   5  10   2       20.86       22.07      0.57 o 
  -5  11   2       35.91       37.41      0.81 o 
  -4  11   2       41.76       44.72      0.84 o 
  -3  11   2      199.52      201.56      3.30 o 
  -2  11   2      171.74      182.32      2.10 o 
  -1  11   2      121.19      108.76      1.47 o 
   0  11   2      118.45      108.66      1.68 o 
   1  11   2      120.71      106.07      1.55 o 
   2  11   2      172.39      186.82      2.04 o 
   3  11   2      198.38      196.13      2.29 o 
   4  11   2       41.45       43.14      0.91 o 
   5  11   2       35.17       34.94      0.75 o 
  -4  12   2       15.35       19.87      0.68 o 
  -3  12   2       36.32       31.93      1.09 o 
  -2  12   2       44.10       37.72      0.89 o 
  -1  12   2       49.93       47.53      1.09 o 
   0  12   2      247.47      243.08      3.48 o 
   1  12   2       49.85       45.61      1.08 o 
   2  12   2       44.47       38.40      1.04 o 
   3  12   2       36.52       32.35      0.95 o 
   4  12   2       15.31       19.25      0.85 o 
  -4  13   2       42.02       44.12      1.68 o 
  -3  13   2       53.81       58.14      1.26 o 
  -2  13   2       45.82       47.41      1.15 o 
  -1  13   2       95.34       91.00      1.81 o 
   0  13   2        0.06        0.37      0.28 o 
   1  13   2       94.98       93.53      1.71 o 
   2  13   2       46.13       48.72      1.30 o 
   3  13   2       53.43       58.03      1.76 o 
   4  13   2       41.93       46.70      2.72 o 
  -2  14   2        7.88        8.68      0.58 o 
  -1  14   2       11.26       12.73      0.62 o 
   0  14   2       14.78       14.45      0.65 o 
   1  14   2       11.55       13.48      0.77 o 
   2  14   2        7.88        7.46      0.60 o 
   0  15   2        0.10        0.47      0.35 o 
   2   0   3       35.80       32.03      0.49 o 
   3   0   3       26.17       51.51      0.85 o 
   4   0   3       44.96       45.94      0.99 o 
   5   0   3      381.05      383.30      5.37 o 
   6   0   3      680.43      678.21     14.22 o 
   7   0   3        5.88        6.69      0.53 o 
  -7   1   3      126.59      125.88      2.49 o 
  -6   1   3        4.14        4.36      0.49 o 
  -5   1   3      227.36      229.72      3.48 o 
  -4   1   3      196.03      184.44      3.07 o 
  -3   1   3      175.91      174.42      1.72 o 
  -2   1   3     1147.54     1178.45      8.39 o 
  -1   1   3     1397.79     1390.94     13.28 o 
   0   1   3     4199.59        0.05      0.14 o 
   1   1   3     1398.63     1399.34     10.64 o 
   2   1   3     1149.50     1200.81      9.13 o 
   3   1   3      175.15      178.43      1.91 o 
   4   1   3      196.66      187.81      2.67 o 
   5   1   3      227.44      231.25      2.74 o 
   6   1   3        3.99        4.71      0.41 o 
   7   1   3      126.44      122.36      2.41 o 
  -7   2   3       72.23       68.72      1.63 o 
  -6   2   3        7.95        8.37      0.59 o 
  -5   2   3       60.03       65.92      1.34 o 
  -4   2   3       10.25        8.25      0.53 o 
  -3   2   3       73.04       74.41      1.06 o 
  -2   2   3      283.67      281.86      3.34 o 
  -1   2   3      545.71      529.48      3.26 o 
   0   2   3     1323.59     1265.78      7.61 o 
   1   2   3      546.03      530.24      3.20 o 
   2   2   3      284.01      289.24      3.66 o 
   3   2   3       73.55       75.65      1.01 o 
   4   2   3       10.10        8.85      0.72 o 
   5   2   3       60.25       66.55      1.07 o 
   6   2   3        8.18        8.12      0.42 o 
   7   2   3       73.64       64.57      1.38 o 
  -7   3   3       88.68       91.27      2.01 o 
  -6   3   3       76.83       83.35      1.92 o 
  -5   3   3      873.76      853.65     10.62 o 
  -4   3   3      377.86      354.31      5.19 o 
  -3   3   3      229.06      258.46      3.26 o 
  -2   3   3      186.01      204.45      2.24 o 
  -1   3   3     1955.22     2003.20     13.23 o 
   0   3   3     1060.48     1117.32      6.69 o 
   1   3   3     1955.10     1994.86     12.30 o 
   2   3   3      185.05      201.09      1.57 o 
   3   3   3      229.11      257.67      3.03 o 
   4   3   3      379.08      364.50      4.80 o 
   5   3   3      874.16      857.59      7.63 o 
   6   3   3       76.78       86.04      1.31 o 
   7   3   3       88.81       89.79      1.38 o 
  -7   4   3       87.39       91.94      1.89 o 
  -6   4   3      445.97      431.63      5.62 o 
  -5   4   3      339.92      348.02      4.63 o 
  -4   4   3       96.25       88.03      1.91 o 
  -3   4   3      675.73      709.39      8.65 o 
  -2   4   3     2059.48     2255.12     23.68 o 
  -1   4   3      413.48      443.78      2.85 o 
   0   4   3     1097.19     1086.00      6.34 o 
   1   4   3      413.46      444.20      2.68 o 
   2   4   3     2057.30     2227.31     18.58 o 
   3   4   3      677.23      704.68      7.07 o 
   4   4   3       97.29       91.54      1.44 o 
   5   4   3      341.28      354.15      3.47 o 
   6   4   3      448.28      430.25      4.49 o 
   7   4   3       87.47       92.99      1.51 o 
  -7   5   3       18.23       18.69      0.65 o 
  -6   5   3      130.43      128.72      2.13 o 
  -5   5   3       96.94       94.46      1.47 o 
  -4   5   3       67.77       65.05      1.15 o 
  -3   5   3      194.74      162.40      2.17 o 
  -2   5   3      299.38      328.65      3.04 o 
  -1   5   3      404.69      389.56      2.98 o 
   0   5   3       22.75       21.11      0.36 o 
   1   5   3      404.39      388.56      2.98 o 
   2   5   3      299.54      329.34      3.22 o 
   3   5   3      195.16      167.78      1.92 o 
   4   5   3       67.45       64.91      0.95 o 
   5   5   3       96.89       95.88      1.27 o 
   6   5   3      129.69      129.39      2.13 o 
   7   5   3       18.28       18.66      0.57 o 
  -7   6   3       53.79       55.70      1.01 o 
  -6   6   3       10.45        8.91      0.41 o 
  -5   6   3       48.91       45.07      0.83 o 
  -4   6   3      449.79      451.64      3.80 o 
  -3   6   3      511.71      482.25      4.68 o 
  -2   6   3      209.34      232.24      2.33 o 
  -1   6   3      915.68      992.05      7.65 o 
   0   6   3      665.53      680.59      5.11 o 
   1   6   3      915.20      997.21      7.88 o 
   2   6   3      209.80      235.34      2.36 o 
   3   6   3      513.65      490.58      5.17 o 
   4   6   3      447.28      454.64      3.94 o 
   5   6   3       49.12       46.06      0.88 o 
   6   6   3       10.70        8.86      0.41 o 
   7   6   3       53.38       56.42      0.94 o 
  -7   7   3       16.60       15.07      0.61 o 
  -6   7   3       29.77       30.91      0.71 o 
  -5   7   3      400.15      375.35      3.95 o 
  -4   7   3       69.41       68.53      1.39 o 
  -3   7   3      455.84      450.73      3.95 o 
  -2   7   3       53.84       59.14      0.90 o 
  -1   7   3      205.06      215.03      2.02 o 
   0   7   3      116.40      120.53      1.21 o 
   1   7   3      204.65      212.53      2.10 o 
   2   7   3       53.98       59.16      0.91 o 
   3   7   3      453.81      446.00      4.13 o 
   4   7   3       69.46       67.37      1.12 o 
   5   7   3      399.79      377.54      3.70 o 
   6   7   3       29.94       31.25      0.63 o 
   7   7   3       16.75       14.84      0.45 o 
  -6   8   3       18.58       16.57      0.54 o 
  -5   8   3      148.28      159.35      1.84 o 
  -4   8   3       78.26       69.06      0.90 o 
  -3   8   3       35.85       35.12      0.62 o 
  -2   8   3       15.26       18.33      0.44 o 
  -1   8   3       62.01       61.37      0.92 o 
   0   8   3        2.56        2.11      0.20 o 
   1   8   3       61.90       63.77      0.97 o 
   2   8   3       15.30       18.86      0.45 o 
   3   8   3       35.84       35.79      0.54 o 
   4   8   3       77.90       68.35      0.88 o 
   5   8   3      148.57      163.03      1.75 o 
   6   8   3       17.97       15.95      0.46 o 
  -6   9   3        5.04        5.12      0.30 o 
  -5   9   3       66.68       63.61      0.98 o 
  -4   9   3      100.59       93.60      1.22 o 
  -3   9   3       22.05       22.88      0.54 o 
  -2   9   3       49.38       54.09      0.72 o 
  -1   9   3      331.65      322.03      3.50 o 
   0   9   3       13.36       11.28      0.55 o 
   1   9   3      330.96      322.63      3.12 o 
   2   9   3       49.23       53.66      0.72 o 
   3   9   3       21.89       23.85      0.51 o 
   4   9   3      100.48       94.37      1.18 o 
   5   9   3       66.79       63.91      0.90 o 
   6   9   3        5.01        5.49      0.29 o 
  -5  10   3       23.29       20.95      0.61 o 
  -4  10   3      282.04      283.66      2.71 o 
  -3  10   3       17.92       15.48      0.50 o 
  -2  10   3      143.61      139.39      1.62 o 
  -1  10   3      768.33      751.47      6.87 o 
   0  10   3      328.52      324.70      3.22 o 
   1  10   3      767.56      751.03      6.74 o 
   2  10   3      143.24      140.95      1.61 o 
   3  10   3       18.03       15.99      0.55 o 
   4  10   3      284.19      284.41      2.94 o 
   5  10   3       23.23       21.58      0.59 o 
  -5  11   3       40.28       44.06      0.89 o 
  -4  11   3       62.42       68.04      1.10 o 
  -3  11   3       75.65       73.44      1.19 o 
  -2  11   3       20.40       13.84      0.56 o 
  -1  11   3       47.56       44.00      0.93 o 
   0  11   3       32.05       22.94      0.70 o 
   1  11   3       47.57       42.43      0.85 o 
   2  11   3       20.53       14.03      0.53 o 
   3  11   3       75.61       73.47      1.25 o 
   4  11   3       62.75       69.28      1.22 o 
   5  11   3       40.18       42.98      0.91 o 
  -4  12   3       19.74       16.75      0.59 o 
  -3  12   3        0.57        2.00      0.36 o 
  -2  12   3       25.82       27.84      0.76 o 
  -1  12   3       45.25       43.44      1.13 o 
   0  12   3        5.20        5.59      0.44 o 
   1  12   3       45.34       45.10      1.12 o 
   2  12   3       25.96       25.42      0.97 o 
   3  12   3        0.55        2.06      0.51 o 
   4  12   3       19.92       18.47      1.08 o 
  -3  13   3        2.30        2.69      0.34 o 
  -2  13   3        0.53        0.42      0.33 o 
  -1  13   3      109.68      114.95      2.10 o 
   0  13   3        1.61        0.92      0.28 o 
   1  13   3      109.48      118.71      2.14 o 
   2  13   3        0.54        0.58      0.32 o 
   3  13   3        2.29        2.65      0.47 o 
  -2  14   3        8.95       11.89      0.66 o 
  -1  14   3       21.36       22.51      0.74 o 
   0  14   3        0.00        0.14      0.27 o 
   1  14   3       21.37       23.53      0.90 o 
   2  14   3        8.98       11.70      0.86 o 
   0  15   3       77.47       87.02      2.73 o 
   1   0   4     1284.58     1290.50     11.09 o 
   2   0   4        8.56       23.28      0.72 o 
   3   0   4     1928.57     2072.91     19.66 o 
   4   0   4        5.72        7.01      0.53 o 
   5   0   4      193.68      179.44      2.71 o 
   6   0   4       71.59       69.68      1.66 o 
   7   0   4       20.71       25.69      1.15 o 
  -7   1   4       19.00       19.13      0.81 o 
  -6   1   4       27.61       25.50      1.04 o 
  -5   1   4      461.83      430.29      5.85 o 
  -4   1   4      113.20      109.23      3.02 o 
  -3   1   4      266.38      254.59      2.89 o 
  -2   1   4     1580.76     1696.54     11.88 o 
  -1   1   4     3999.37     3677.19    134.82 o 
   0   1   4      254.75      250.51      1.83 o 
   1   1   4     3990.26     3706.25    148.18 o 
   2   1   4     1582.49     1703.32     12.58 o 
   3   1   4      264.20      253.46      2.85 o 
   4   1   4      113.64      106.33      1.73 o 
   5   1   4      461.62      421.22      4.56 o 
   6   1   4       26.61       23.31      0.90 o 
   7   1   4       18.86       18.36      0.76 o 
  -7   2   4      362.76      358.82      5.97 o 
  -6   2   4      173.31      160.00      2.52 o 
  -5   2   4      363.17      343.14      4.64 o 
  -4   2   4      183.85      170.98      3.78 o 
  -3   2   4       67.02       68.52      0.99 o 
  -2   2   4      221.53      237.11      2.18 o 
  -1   2   4     1462.37     1401.57      9.58 o 
   0   2   4      258.10      274.43      1.65 o 
   1   2   4     1464.33     1404.26      8.79 o 
   2   2   4      222.71      239.79      3.08 o 
   3   2   4       67.46       68.62      0.96 o 
   4   2   4      183.74      167.66      2.49 o 
   5   2   4      363.41      332.50      3.65 o 
   6   2   4      173.49      158.76      2.13 o 
   7   2   4      362.67      360.59      5.84 o 
  -7   3   4      132.07      134.00      3.33 o 
  -6   3   4      255.20      248.91      3.80 o 
  -5   3   4      166.49      172.11      2.76 o 
  -4   3   4        8.96        9.83      0.58 o 
  -3   3   4       31.54       35.68      0.64 o 
  -2   3   4      637.63      698.28      7.20 o 
  -1   3   4      139.26      135.10      0.97 o 
   0   3   4        2.99        3.65      0.17 o 
   1   3   4      138.77      136.96      0.92 o 
   2   3   4      634.25      686.37      5.58 o 
   3   3   4       30.78       35.23      0.65 o 
   4   3   4        9.39       11.41      0.55 o 
   5   3   4      167.13      170.58      1.86 o 
   6   3   4      254.84      246.38      2.76 o 
   7   3   4      131.15      130.90      1.88 o 
  -7   4   4        2.29        2.36      0.36 o 
  -6   4   4      137.43      141.68      2.48 o 
  -5   4   4       44.91       45.59      1.09 o 
  -4   4   4        9.35        9.63      0.69 o 
  -3   4   4      313.29      355.29      4.31 o 
  -2   4   4      652.80      711.07      6.28 o 
  -1   4   4      423.50      450.91      3.13 o 
   0   4   4       41.93       41.78      0.71 o 
   1   4   4      421.72      452.52      2.89 o 
   2   4   4      652.97      718.57      6.10 o 
   3   4   4      314.26      361.83      3.83 o 
   4   4   4        9.27        9.86      0.58 o 
   5   4   4       45.15       44.80      0.78 o 
   6   4   4      136.74      136.52      1.85 o 
   7   4   4        2.16        2.84      0.29 o 
  -7   5   4       58.12       61.76      1.25 o 
  -6   5   4        8.35        9.42      0.47 o 
  -5   5   4       49.34       52.56      0.99 o 
  -4   5   4      755.80      746.32      7.76 o 
  -3   5   4       75.52       68.09      1.05 o 
  -2   5   4     1328.09     1347.43     11.27 o 
  -1   5   4     1144.04     1142.66      8.25 o 
   0   5   4      606.20      683.17      4.64 o 
   1   5   4     1146.21     1151.58      9.05 o 
   2   5   4     1326.20     1370.80     11.71 o 
   3   5   4       76.22       70.59      1.06 o 
   4   5   4      755.18      748.40      6.06 o 
   5   5   4       49.63       51.60      0.85 o 
   6   5   4        8.33        9.87      0.46 o 
   7   5   4       57.56       64.63      1.14 o 
  -7   6   4       12.93       13.39      0.53 o 
  -6   6   4       10.86        9.78      0.42 o 
  -5   6   4      137.04      123.58      1.54 o 
  -4   6   4      278.20      260.95      3.16 o 
  -3   6   4      519.74      515.28      5.16 o 
  -2   6   4       47.22       52.87      0.74 o 
  -1   6   4      228.34      258.40      2.26 o 
   0   6   4       11.85        7.34      0.47 o 
   1   6   4      226.36      256.19      2.31 o 
   2   6   4       47.55       52.83      0.71 o 
   3   6   4      518.70      527.33      5.04 o 
   4   6   4      278.65      258.22      2.65 o 
   5   6   4      136.93      127.42      1.42 o 
   6   6   4       10.61        9.18      0.44 o 
   7   6   4       13.35       13.36      0.42 o 
  -6   7   4       69.00       72.67      1.17 o 
  -5   7   4      409.74      425.77      4.09 o 
  -4   7   4      340.83      342.37      3.22 o 
  -3   7   4      382.32      369.16      3.31 o 
  -2   7   4      116.15      129.87      1.61 o 
  -1   7   4       74.26       96.76      1.07 o 
   0   7   4        5.42        4.23      0.21 o 
   1   7   4       74.04       96.42      1.16 o 
   2   7   4      115.99      128.05      1.62 o 
   3   7   4      383.06      367.98      3.02 o 
   4   7   4      339.61      340.74      3.05 o 
   5   7   4      410.92      434.53      4.12 o 
   6   7   4       68.74       74.20      1.05 o 
  -6   8   4      107.03      119.24      1.97 o 
  -5   8   4      119.30      119.14      1.49 o 
  -4   8   4      513.67      470.74      4.17 o 
  -3   8   4       50.61       49.26      0.78 o 
  -2   8   4       13.63       11.86      0.38 o 
  -1   8   4       24.72       24.65      0.48 o 
   0   8   4        5.40        7.15      0.30 o 
   1   8   4       24.65       24.09      0.50 o 
   2   8   4       13.81       12.53      0.45 o 
   3   8   4       50.37       48.89      0.64 o 
   4   8   4      514.21      476.41      4.14 o 
   5   8   4      119.48      123.04      1.46 o 
   6   8   4      107.22      117.44      1.54 o 
  -6   9   4       18.46       18.86      0.48 o 
  -5   9   4      100.82      101.50      1.53 o 
  -4   9   4      125.77      126.61      1.43 o 
  -3   9   4      267.08      264.54      2.48 o 
  -2   9   4      125.75      133.94      1.40 o 
  -1   9   4      214.68      214.84      1.95 o 
   0   9   4      168.99      168.02      1.93 o 
   1   9   4      214.87      214.02      1.97 o 
   2   9   4      126.04      137.37      1.39 o 
   3   9   4      265.47      260.03      2.24 o 
   4   9   4      127.23      127.80      1.40 o 
   5   9   4      100.97      100.99      1.22 o 
   6   9   4       18.48       19.16      0.46 o 
  -5  10   4       93.73      100.64      1.55 o 
  -4  10   4       53.69       50.75      0.81 o 
  -3  10   4       56.71       60.47      0.95 o 
  -2  10   4      326.52      317.49      2.97 o 
  -1  10   4      417.88      413.50      3.90 o 
   0  10   4      374.37      344.57      3.52 o 
   1  10   4      420.01      424.14      4.09 o 
   2  10   4      326.64      321.47      3.05 o 
   3  10   4       57.08       60.57      0.84 o 
   4  10   4       53.59       49.26      0.80 o 
   5  10   4       93.74       99.97      1.39 o 
  -5  11   4       40.89       43.89      0.96 o 
  -4  11   4       75.37       76.83      1.30 o 
  -3  11   4        2.12        3.05      0.31 o 
  -2  11   4       18.37       15.14      0.58 o 
  -1  11   4       46.28       42.66      1.05 o 
   0  11   4      154.15      158.51      2.10 o 
   1  11   4       46.69       39.60      0.83 o 
   2  11   4       18.71       15.08      0.55 o 
   3  11   4        2.12        2.98      0.39 o 
   4  11   4       74.49       73.75      1.46 o 
   5  11   4       40.67       42.51      0.98 o 
  -4  12   4       84.86       90.89      1.69 o 
  -3  12   4       21.56       20.88      0.74 o 
  -2  12   4       42.61       39.87      0.96 o 
  -1  12   4       60.15       61.24      1.35 o 
   0  12   4       71.59       62.44      1.21 o 
   1  12   4       59.71       61.09      1.14 o 
   2  12   4       42.92       40.28      1.07 o 
   3  12   4       21.68       20.25      0.77 o 
   4  12   4       84.82       89.55      4.29 o 
  -3  13   4       16.80       18.00      0.66 o 
  -2  13   4        0.04        0.76      0.30 o 
  -1  13   4        7.78        7.88      0.56 o 
   0  13   4       17.25       18.02      0.89 o 
   1  13   4        7.60        8.43      0.60 o 
   2  13   4        0.04        0.58      0.32 o 
   3  13   4       16.42       17.04      0.74 o 
  -2  14   4        9.16       10.16      0.87 o 
  -1  14   4        9.26        9.29      0.56 o 
   0  14   4       17.47       22.19      0.75 o 
   1  14   4        9.34        8.19      0.61 o 
   2  14   4        9.00       10.11      0.56 o 
   1   0   5      439.29      438.19      2.94 o 
   2   0   5      700.76      815.11      5.74 o 
   3   0   5     1496.39     1593.39     16.19 o 
   4   0   5      417.68      406.74      5.72 o 
   5   0   5        8.14       10.88      0.62 o 
   6   0   5       49.16       51.10      1.49 o 
   7   0   5       89.30       86.12      1.90 o 
  -7   1   5       32.54       34.58      1.09 o 
  -6   1   5        6.77        7.31      0.81 o 
  -5   1   5      120.95      115.56      2.23 o 
  -4   1   5       14.27       15.27      0.75 o 
  -3   1   5     3627.28     3663.45     48.61 o 
  -2   1   5     2193.89     2316.80     17.52 o 
  -1   1   5     5717.06     5339.82    194.71 o 
   0   1   5      192.64      177.48      1.14 o 
   2   1   5     2188.44     2309.50     16.85 o 
   3   1   5     3622.30     3653.77     39.60 o 
   4   1   5       14.19       14.28      0.56 o 
   5   1   5      121.84      115.53      1.76 o 
   6   1   5        6.62        6.80      0.61 o 
   7   1   5       33.67       35.75      1.06 o 
  -7   2   5        0.67        1.43      0.36 o 
  -6   2   5       38.39       35.61      1.07 o 
  -5   2   5       63.71       67.13      1.65 o 
  -4   2   5      151.71      152.21      3.37 o 
  -3   2   5      415.24      427.43      5.39 o 
  -2   2   5       88.78       90.61      0.93 o 
  -1   2   5      520.48      495.14      3.31 o 
   0   2   5      489.98      506.46      2.92 o 
   1   2   5      520.56      493.76      2.97 o 
   2   2   5       92.00       94.96      0.98 o 
   3   2   5      417.00      433.08      4.46 o 
   4   2   5      155.53      153.66      2.23 o 
   5   2   5       64.31       66.52      1.04 o 
   6   2   5       39.38       37.80      0.81 o 
   7   2   5        0.60        2.13      0.34 o 
  -7   3   5       13.92       15.82      0.75 o 
  -6   3   5      690.02      670.22      8.78 o 
  -5   3   5       76.54       83.22      1.63 o 
  -4   3   5       91.77       82.74      2.23 o 
  -3   3   5      368.33      362.30      3.98 o 
  -2   3   5      130.83      149.33      1.86 o 
  -1   3   5      308.20      287.03      1.91 o 
   0   3   5      141.59      156.41      1.01 o 
   1   3   5      303.95      286.12      1.83 o 
   2   3   5      131.20      149.98      1.61 o 
   3   3   5      368.08      359.51      4.03 o 
   4   3   5       91.64       85.57      1.36 o 
   5   3   5       77.11       84.14      1.10 o 
   6   3   5      689.68      663.49      6.58 o 
   7   3   5       13.38       13.04      0.48 o 
  -7   4   5      278.65      278.22      4.14 o 
  -6   4   5       21.53       20.72      0.82 o 
  -5   4   5      229.95      220.59      3.29 o 
  -4   4   5      157.36      149.31      2.82 o 
  -3   4   5      654.12      661.27      7.61 o 
  -2   4   5     1038.70     1110.42      9.95 o 
  -1   4   5      147.98      177.45      1.32 o 
   0   4   5      619.41      618.98      3.59 o 
   1   4   5      149.24      180.99      1.33 o 
   2   4   5     1039.51     1131.23      9.79 o 
   3   4   5      653.74      669.63      6.31 o 
   4   4   5      160.17      153.82      1.97 o 
   5   4   5      229.60      220.22      2.26 o 
   6   4   5       22.12       22.03      0.66 o 
   7   4   5      279.71      274.22      4.05 o 
  -7   5   5       49.78       47.90      1.23 o 
  -6   5   5       27.83       27.15      0.96 o 
  -5   5   5      109.03       97.68      1.43 o 
  -4   5   5      171.30      174.99      1.95 o 
  -3   5   5       82.94       86.26      1.38 o 
  -2   5   5      333.89      332.95      3.16 o 
  -1   5   5       65.41       64.54      0.73 o 
   0   5   5      998.10     1081.47      7.70 o 
   1   5   5       65.32       64.93      0.70 o 
   2   5   5      336.60      334.88      3.23 o 
   3   5   5       81.84       86.77      1.19 o 
   4   5   5      170.84      176.55      1.70 o 
   5   5   5      108.73       99.00      1.22 o 
   6   5   5       27.26       26.54      0.62 o 
   7   5   5       50.27       48.63      0.94 o 
  -7   6   5       11.27       11.75      0.50 o 
  -6   6   5       55.54       60.71      0.99 o 
  -5   6   5       32.41       30.85      0.63 o 
  -4   6   5      730.82      696.38      5.81 o 
  -3   6   5      349.64      365.54      4.82 o 
  -2   6   5      138.14      133.96      1.65 o 
  -1   6   5       85.26       98.63      1.01 o 
   0   6   5      920.31     1026.31      7.65 o 
   1   6   5       86.31      100.44      1.09 o 
   2   6   5      137.54      135.52      1.44 o 
   3   6   5      346.66      368.88      3.71 o 
   4   6   5      731.05      710.86      5.62 o 
   5   6   5       32.44       31.35      0.61 o 
   6   6   5       55.71       62.58      1.04 o 
   7   6   5       11.10       11.67      0.39 o 
  -6   7   5       11.60       12.50      0.49 o 
  -5   7   5       11.90        9.25      0.41 o 
  -4   7   5      108.81      100.22      2.05 o 
  -3   7   5      220.48      214.59      2.17 o 
  -2   7   5       15.19       17.19      0.49 o 
  -1   7   5      274.46      267.39      2.42 o 
   0   7   5       16.88       17.52      0.40 o 
   1   7   5      272.77      264.48      2.73 o 
   2   7   5       15.83       17.36      0.38 o 
   3   7   5      220.28      215.40      1.71 o 
   4   7   5      109.31      101.95      1.81 o 
   5   7   5       11.91        9.73      0.38 o 
   6   7   5       11.83       12.63      0.44 o 
  -6   8   5       79.48       82.75      1.28 o 
  -5   8   5      233.26      212.69      2.19 o 
  -4   8   5        4.77        6.35      0.37 o 
  -3   8   5       27.38       23.37      0.54 o 
  -2   8   5      222.11      224.91      2.08 o 
  -1   8   5       16.72       19.95      0.50 o 
   0   8   5       93.63       91.00      1.32 o 
   1   8   5       16.51       19.43      0.48 o 
   2   8   5      222.17      221.94      1.95 o 
   3   8   5       26.21       23.13      0.44 o 
   4   8   5        4.62        6.08      0.35 o 
   5   8   5      232.32      212.83      2.30 o 
   6   8   5       79.62       84.36      1.11 o 
  -6   9   5       50.46       49.69      0.99 o 
  -5   9   5       67.01       65.26      1.23 o 
  -4   9   5       44.73       42.12      0.77 o 
  -3   9   5        2.05        2.40      0.21 o 
  -2   9   5      220.69      212.08      1.91 o 
  -1   9   5      135.87      123.43      1.39 o 
   0   9   5        1.53        5.42      0.30 o 
   1   9   5      136.01      120.90      1.79 o 
   2   9   5      221.28      210.03      1.97 o 
   3   9   5        2.05        2.41      0.20 o 
   4   9   5       44.92       41.30      0.68 o 
   5   9   5       67.29       63.29      0.92 o 
   6   9   5       49.77       47.41      0.97 o 
  -5  10   5       14.54       11.87      0.76 o 
  -4  10   5       33.03       31.19      0.62 o 
  -3  10   5       66.85       67.69      0.98 o 
  -2  10   5       38.23       36.37      0.70 o 
  -1  10   5       39.37       35.78      1.28 o 
   0  10   5      647.05      651.00      6.42 o 
   1  10   5       39.17       36.41      0.81 o 
   2  10   5       37.69       38.19      0.71 o 
   3  10   5       67.49       68.14      0.96 o 
   4  10   5       32.76       28.97      0.60 o 
   5  10   5       13.85       12.18      0.71 o 
  -5  11   5       64.08       67.78      1.26 o 
  -4  11   5        1.06        1.41      0.32 o 
  -3  11   5      210.38      204.04      2.57 o 
  -2  11   5      146.16      146.45      1.96 o 
  -1  11   5      254.35      243.36      3.31 o 
   0  11   5      846.97      779.27      8.38 o 
   1  11   5      254.24      244.65      2.71 o 
   2  11   5      145.51      144.16      1.85 o 
   3  11   5      209.99      206.37      2.78 o 
   4  11   5        1.04        1.63      0.35 o 
   5  11   5       64.59       67.45      1.47 o 
  -4  12   5       32.26       34.98      1.33 o 
  -3  12   5       12.24       11.63      0.75 o 
  -2  12   5       34.14       32.23      0.84 o 
  -1  12   5       52.38       47.60      1.23 o 
   0  12   5       49.13       45.95      1.08 o 
   1  12   5       52.00       46.41      1.04 o 
   2  12   5       34.80       32.98      0.96 o 
   3  12   5       12.26       10.26      0.61 o 
   4  12   5       32.36       32.97      1.25 o 
  -3  13   5       76.94       88.94      1.61 o 
  -2  13   5       67.82       63.91      1.38 o 
  -1  13   5       35.38       33.96      1.05 o 
   0  13   5       22.05       17.57      0.85 o 
   1  13   5       35.64       34.42      1.13 o 
   2  13   5       68.03       64.57      1.85 o 
   3  13   5       77.12       83.89      2.25 o 
  -2  14   5       13.98       14.72      0.63 o 
  -1  14   5        1.21        1.64      0.31 o 
   0  14   5        1.83        1.62      0.35 o 
   1  14   5        1.26        1.96      0.37 o 
   2  14   5       13.61       14.81      1.17 o 
   0   0   6      758.80      698.26      5.79 o 
   2   0   6     1113.30     1205.77     10.31 o 
   3   0   6       99.69      108.36      2.47 o 
   4   0   6       22.25       25.34      0.69 o 
   5   0   6      119.88       99.34      1.77 o 
   6   0   6      189.44      190.60      3.32 o 
   7   0   6       15.26       14.64      0.72 o 
  -7   1   6       11.19       10.70      0.67 o 
  -6   1   6      181.76      173.11      3.11 o 
  -5   1   6      195.88      162.15      2.85 o 
  -4   1   6       10.83       17.11      0.63 o 
  -3   1   6     1934.89     2026.42     21.95 o 
  -2   1   6     1044.62     1092.29      9.73 o 
  -1   1   6     2836.23     2887.39     23.81 o 
   0   1   6      671.50      596.38      4.29 o 
   1   1   6     2840.50     2923.43     23.65 o 
   2   1   6     1046.59     1095.38      9.82 o 
   3   1   6     1920.18     2046.23     18.83 o 
   4   1   6       11.08       16.24      0.59 o 
   5   1   6      191.61      159.65      2.03 o 
   6   1   6      181.10      174.86      3.08 o 
   7   1   6       11.54       11.77      0.63 o 
  -7   2   6       16.76       17.09      0.95 o 
  -6   2   6      710.37      711.50      8.70 o 
  -5   2   6      318.50      304.42      4.20 o 
  -4   2   6      134.17      118.01      2.28 o 
  -3   2   6       21.06       24.88      0.92 o 
  -2   2   6      577.82      573.99      4.78 o 
  -1   2   6      610.16      603.23      3.96 o 
   0   2   6      109.61      107.50      0.73 o 
   1   2   6      609.23      600.40      3.59 o 
   2   2   6      572.67      565.17      4.69 o 
   3   2   6       21.67       23.76      0.69 o 
   4   2   6      133.36      122.97      1.66 o 
   5   2   6      318.40      309.11      3.28 o 
   6   2   6      707.41      717.66      7.74 o 
   7   2   6       16.40       16.07      0.70 o 
  -7   3   6       46.41       56.75      1.32 o 
  -6   3   6      484.04      481.75      6.09 o 
  -5   3   6      908.59      850.88      9.73 o 
  -4   3   6       40.16       38.01      0.97 o 
  -3   3   6     1473.99     1402.58     13.83 o 
  -2   3   6       11.32       12.03      0.29 o 
  -1   3   6      356.05      358.81      2.44 o 
   0   3   6      369.23      363.41      2.10 o 
   1   3   6      358.16      365.86      2.57 o 
   2   3   6       11.53       13.37      0.43 o 
   3   3   6     1468.28     1401.39     13.24 o 
   4   3   6       40.94       38.04      0.88 o 
   5   3   6      905.39      853.06      7.38 o 
   6   3   6      481.72      473.00      5.07 o 
   7   3   6       45.93       56.99      1.20 o 
  -7   4   6       56.47       52.73      1.22 o 
  -6   4   6       31.88       34.84      0.87 o 
  -5   4   6      156.07      153.70      2.52 o 
  -4   4   6       37.50       34.17      0.71 o 
  -3   4   6       31.85       26.65      0.60 o 
  -2   4   6     1472.87     1487.05     12.35 o 
  -1   4   6      290.00      274.52      2.05 o 
   0   4   6     1345.96     1249.81      8.10 o 
   1   4   6      288.11      275.03      2.10 o 
   2   4   6     1478.37     1512.05     13.01 o 
   3   4   6       31.52       28.46      0.82 o 
   4   4   6       37.47       33.89      0.55 o 
   5   4   6      155.13      150.52      2.30 o 
   6   4   6       31.96       35.25      0.69 o 
   7   4   6       55.26       50.80      0.97 o 
  -7   5   6      109.32      114.65      1.74 o 
  -6   5   6      185.14      188.18      2.43 o 
  -5   5   6       10.10        9.49      0.47 o 
  -4   5   6      254.47      246.74      2.60 o 
  -3   5   6      113.35      119.06      1.59 o 
  -2   5   6      307.65      318.83      2.91 o 
  -1   5   6      875.18      953.99      7.30 o 
   0   5   6      735.93      741.57      5.40 o 
   1   5   6      873.51      949.47      7.27 o 
   2   5   6      308.50      323.27      3.35 o 
   3   5   6      112.82      119.44      1.44 o 
   4   5   6      255.42      250.51      2.10 o 
   5   5   6       10.70       10.34      0.35 o 
   6   5   6      185.70      193.65      2.22 o 
   7   5   6      108.83      117.01      2.30 o 
  -7   6   6       84.93       86.20      1.66 o 
  -6   6   6      103.67      102.10      1.34 o 
  -5   6   6       81.62       79.05      1.09 o 
  -4   6   6      145.07      132.64      1.37 o 
  -3   6   6       96.85      102.05      1.40 o 
  -2   6   6       96.30      110.83      1.31 o 
  -1   6   6      344.57      352.67      3.32 o 
   0   6   6        5.56        4.84      0.31 o 
   1   6   6      347.10      354.72      3.34 o 
   2   6   6       95.55      109.28      1.27 o 
   3   6   6       98.07      103.93      1.30 o 
   4   6   6      145.18      135.58      1.36 o 
   5   6   6       82.19       80.51      1.08 o 
   6   6   6      104.24      103.63      1.33 o 
   7   6   6       83.17       85.44      1.31 o 
  -6   7   6       23.29       22.76      0.60 o 
  -5   7   6       69.39       65.15      0.93 o 
  -4   7   6     1878.79     1874.98     14.94 o 
  -3   7   6      431.95      431.99      3.49 o 
  -2   7   6      125.29      128.44      1.54 o 
  -1   7   6       48.21       53.11      0.80 o 
   0   7   6        4.02        5.88      0.28 o 
   1   7   6       47.64       54.21      0.84 o 
   2   7   6      123.37      127.39      1.36 o 
   3   7   6      430.80      431.07      3.41 o 
   4   7   6     1884.69     1885.37     14.37 o 
   5   7   6       70.06       65.98      1.04 o 
   6   7   6       23.74       23.32      0.54 o 
  -6   8   6       30.07       32.83      0.72 o 
  -5   8   6       98.73      106.65      1.50 o 
  -4   8   6       82.56       74.48      1.02 o 
  -3   8   6      224.44      203.36      1.98 o 
  -2   8   6      137.14      147.54      1.53 o 
  -1   8   6      172.00      169.72      1.88 o 
   0   8   6       38.08       42.26      0.80 o 
   1   8   6      174.19      169.90      1.85 o 
   2   8   6      136.94      146.21      1.43 o 
   3   8   6      226.26      206.24      1.87 o 
   4   8   6       82.95       74.92      0.93 o 
   5   8   6       99.42      104.43      1.34 o 
   6   8   6       30.19       32.55      0.62 o 
  -6   9   6       23.68       24.37      0.76 o 
  -5   9   6       22.13       21.45      0.59 o 
  -4   9   6      639.94      666.60      6.04 o 
  -3   9   6        1.71        1.45      0.19 o 
  -2   9   6       90.24       83.61      1.02 o 
  -1   9   6       39.09       38.32      0.69 o 
   0   9   6      170.24      143.36      2.86 o 
   1   9   6       38.76       37.07      0.66 o 
   2   9   6       91.35       83.97      1.12 o 
   3   9   6        1.78        1.36      0.19 o 
   4   9   6      644.11      663.90      5.79 o 
   5   9   6       21.94       20.77      0.53 o 
   6   9   6       24.41       25.08      0.53 o 
  -5  10   6       19.59       20.56      0.67 o 
  -4  10   6       85.15       93.80      1.28 o 
  -3  10   6       45.75       39.96      0.72 o 
  -2  10   6       59.51       56.30      0.86 o 
  -1  10   6      810.34      792.55      8.68 o 
   0  10   6      578.84      539.13      5.23 o 
   1  10   6      803.23      795.58      7.78 o 
   2  10   6       59.70       56.89      0.92 o 
   3  10   6       46.43       40.44      0.74 o 
   4  10   6       84.93       90.22      1.21 o 
   5  10   6       19.37       20.69      0.51 o 
  -5  11   6       11.02       12.07      0.48 o 
  -4  11   6       40.33       44.32      0.91 o 
  -3  11   6       43.85       45.39      0.92 o 
  -2  11   6        6.32        5.83      0.42 o 
  -1  11   6       88.74       83.33      1.45 o 
   0  11   6      727.93      651.08      8.15 o 
   1  11   6       89.21       80.19      1.22 o 
   2  11   6        5.98        5.01      0.38 o 
   3  11   6       42.95       44.69      0.90 o 
   4  11   6       39.38       41.60      1.20 o 
   5  11   6       10.98       11.69      0.67 o 
  -4  12   6        9.55       11.55      0.48 o 
  -3  12   6       11.94       12.85      0.67 o 
  -2  12   6        5.78        6.89      0.49 o 
  -1  12   6       97.59       94.98      1.98 o 
   0  12   6      209.92      206.30      3.13 o 
   1  12   6       96.21       90.63      1.66 o 
   2  12   6        5.99        7.57      0.59 o 
   3  12   6       11.89       12.26      0.73 o 
   4  12   6        9.61       10.91      0.81 o 
  -3  13   6       40.45       39.55      1.01 o 
  -2  13   6        3.99        3.22      0.42 o 
  -1  13   6       49.28       55.40      1.34 o 
   0  13   6        9.91       10.80      0.71 o 
   1  13   6       48.61       53.27      1.45 o 
   2  13   6        4.08        4.05      0.45 o 
   3  13   6       39.32       36.30      1.30 o 
  -2  14   6       78.09       74.36      2.13 o 
  -1  14   6       45.12       52.84      1.13 o 
   0  14   6      116.12      117.74      2.36 o 
   1  14   6       45.52       51.70      1.29 o 
   2  14   6       77.37       75.70      1.90 o 
   1   0   7        1.22        1.43      0.11 o 
   2   0   7     1079.72     1120.40      9.44 o 
   3   0   7      135.55      172.24      2.53 o 
   4   0   7       33.67       38.66      0.84 o 
   5   0   7       95.20      103.25      1.62 o 
   6   0   7      208.73      223.88      3.77 o 
   7   0   7       37.41       44.87      1.46 o 
  -7   1   7       43.96       42.23      1.12 o 
  -6   1   7        2.24        1.33      0.37 o 
  -5   1   7       22.38       22.08      0.87 o 
  -4   1   7      361.65      377.14      4.32 o 
  -3   1   7     1568.53     1658.60     15.02 o 
  -2   1   7      236.98      256.19      2.43 o 
  -1   1   7     5281.84     5200.78     75.07 o 
   0   1   7     2491.08     2404.18     15.13 o 
   1   1   7     5280.86     5236.97     70.90 o 
   2   1   7      239.55      260.12      2.46 o 
   3   1   7     1574.30     1671.77     15.82 o 
   4   1   7      361.18      378.10      4.18 o 
   5   1   7       22.33       22.69      0.66 o 
   6   1   7        2.24        1.63      0.37 o 
   7   1   7       43.45       44.81      1.18 o 
  -7   2   7      105.20      112.80      2.29 o 
  -6   2   7      134.82      129.66      2.15 o 
  -5   2   7       76.69       73.73      1.40 o 
  -4   2   7       28.59       36.19      0.84 o 
  -3   2   7       98.02       93.37      1.29 o 
  -2   2   7     1131.06     1148.19     10.13 o 
  -1   2   7     1041.98     1076.87      7.22 o 
   0   2   7      808.30      820.44      5.03 o 
   1   2   7     1036.73     1080.30      6.64 o 
   2   2   7     1128.51     1164.01      9.61 o 
   3   2   7       97.32       93.26      1.25 o 
   4   2   7       29.69       33.67      0.71 o 
   5   2   7       76.48       74.01      1.09 o 
   6   2   7      133.57      130.74      1.83 o 
   7   2   7      104.70      112.62      2.22 o 
  -7   3   7      313.95      315.94      4.86 o 
  -6   3   7       13.13       13.63      0.61 o 
  -5   3   7      105.15       98.15      1.53 o 
  -4   3   7       37.29       34.74      0.68 o 
  -3   3   7      272.59      278.92      3.04 o 
  -2   3   7      341.90      332.15      3.22 o 
  -1   3   7      208.12      196.10      1.63 o 
   0   3   7        0.50        0.81      0.10 o 
   1   3   7      211.98      204.10      1.59 o 
   2   3   7      345.65      335.63      3.12 o 
   3   3   7      275.40      283.86      2.98 o 
   4   3   7       37.54       35.98      0.60 o 
   5   3   7      104.91      101.00      1.30 o 
   6   3   7       13.30       13.69      0.46 o 
   7   3   7      316.39      313.69      5.04 o 
  -7   4   7      140.87      155.80      2.65 o 
  -6   4   7      264.58      267.87      4.83 o 
  -5   4   7       39.92       46.24      0.87 o 
  -4   4   7       94.11       88.18      1.18 o 
  -3   4   7       18.22       20.43      0.57 o 
  -2   4   7      247.33      259.36      2.62 o 
  -1   4   7      401.67      448.59      3.68 o 
   0   4   7       82.68       79.04      0.71 o 
   1   4   7      403.26      450.54      3.52 o 
   2   4   7      246.66      263.30      2.69 o 
   3   4   7       18.76       19.93      0.58 o 
   4   4   7       93.39       87.59      0.95 o 
   5   4   7       40.62       47.84      0.74 o 
   6   4   7      267.35      264.77      2.77 o 
   7   4   7      140.41      156.54      2.66 o 
  -7   5   7       90.57       88.88      1.68 o 
  -6   5   7        8.66        7.41      0.42 o 
  -5   5   7      276.81      279.71      3.30 o 
  -4   5   7      125.22      127.85      1.60 o 
  -3   5   7      178.28      178.22      2.34 o 
  -2   5   7      539.93      594.39      5.55 o 
  -1   5   7      118.39      133.03      1.38 o 
   0   5   7      393.72      405.11      3.12 o 
   1   5   7      116.52      129.79      1.44 o 
   2   5   7      540.20      589.44      5.72 o 
   3   5   7      176.58      178.30      1.90 o 
   4   5   7      125.65      127.92      1.31 o 
   5   5   7      277.07      284.84      2.54 o 
   6   5   7        8.93        8.18      0.37 o 
   7   5   7       91.23       91.25      1.51 o 
  -6   6   7       10.74       10.11      0.41 o 
  -5   6   7      168.16      152.56      1.69 o 
  -4   6   7      283.76      278.27      2.65 o 
  -3   6   7       86.08       83.37      1.04 o 
  -2   6   7      299.36      288.63      3.51 o 
  -1   6   7       74.87       78.99      1.06 o 
   0   6   7        4.76        7.35      0.28 o 
   1   6   7       75.13       78.55      0.99 o 
   2   6   7      299.66      290.26      2.79 o 
   3   6   7       87.65       85.82      0.96 o 
   4   6   7      283.11      281.93      2.44 o 
   5   6   7      165.00      147.39      2.32 o 
   6   6   7       10.92       11.29      0.41 o 
  -6   7   7       14.43       14.38      0.47 o 
  -5   7   7        0.33        0.56      0.19 o 
  -4   7   7       62.68       63.79      0.99 o 
  -3   7   7      381.13      385.06      3.25 o 
  -2   7   7      318.47      319.93      3.20 o 
  -1   7   7       37.13       33.68      0.68 o 
   0   7   7     1808.57     1854.32     19.93 o 
   1   7   7       37.29       34.50      0.68 o 
   2   7   7      314.64      315.12      2.87 o 
   3   7   7      380.31      389.02      3.22 o 
   4   7   7       62.79       63.00      0.85 o 
   5   7   7        0.29        0.38      0.20 o 
   6   7   7       14.10       13.97      0.43 o 
  -6   8   7       22.21       22.09      0.74 o 
  -5   8   7       77.14       79.87      1.18 o 
  -4   8   7      244.68      235.66      2.36 o 
  -3   8   7      271.95      264.15      2.42 o 
  -2   8   7       36.51       36.03      0.62 o 
  -1   8   7       21.94       21.23      0.49 o 
   0   8   7      146.01      130.62      1.72 o 
   1   8   7       21.42       20.00      0.47 o 
   2   8   7       36.91       35.45      0.55 o 
   3   8   7      269.33      259.63      2.29 o 
   4   8   7      244.40      232.87      2.26 o 
   5   8   7       76.95       81.27      1.11 o 
   6   8   7       22.45       21.48      0.48 o 
  -5   9   7       17.34       17.55      0.60 o 
  -4   9   7       58.50       57.22      0.89 o 
  -3   9   7       21.44       24.37      0.51 o 
  -2   9   7       54.38       55.00      0.79 o 
  -1   9   7        6.63        8.05      0.39 o 
   0   9   7     1047.67     1038.63     10.15 o 
   1   9   7        6.80        8.66      0.41 o 
   2   9   7       55.57       55.26      0.89 o 
   3   9   7       21.68       24.75      0.53 o 
   4   9   7       58.23       56.23      0.93 o 
   5   9   7       17.46       17.67      0.48 o 
  -5  10   7       20.02       20.54      0.59 o 
  -4  10   7       66.53       65.67      1.09 o 
  -3  10   7        1.27        1.95      0.25 o 
  -2  10   7      294.88      285.94      2.80 o 
  -1  10   7       80.56       82.94      1.46 o 
   0  10   7       40.75       38.89      1.33 o 
   1  10   7       79.78       82.34      1.31 o 
   2  10   7      295.12      286.98      3.18 o 
   3  10   7        1.50        3.14      0.28 o 
   4  10   7       66.61       64.81      1.04 o 
   5  10   7       20.04       20.31      0.52 o 
  -4  11   7        4.37        4.96      0.35 o 
  -3  11   7       45.33       48.97      1.05 o 
  -2  11   7       61.37       60.23      1.20 o 
  -1  11   7      432.53      447.36      5.17 o 
   0  11   7      311.04      265.67      3.81 o 
   1  11   7      431.28      442.57      5.04 o 
   2  11   7       62.25       59.45      1.21 o 
   3  11   7       45.28       49.32      0.93 o 
   4  11   7        4.31        5.34      0.46 o 
  -4  12   7        9.85       10.70      0.48 o 
  -3  12   7       35.08       39.47      1.19 o 
  -2  12   7       57.19       61.26      1.39 o 
  -1  12   7        3.96        5.03      0.47 o 
   0  12   7       57.50       56.97      1.44 o 
   1  12   7        3.93        4.22      0.47 o 
   2  12   7       56.23       58.96      1.62 o 
   3  12   7       35.09       35.90      1.91 o 
   4  12   7       10.17       12.95      0.91 o 
  -3  13   7       18.92       22.48      1.34 o 
  -2  13   7        4.73        5.86      0.50 o 
  -1  13   7        4.56        3.87      0.43 o 
   0  13   7        5.94        6.00      0.48 o 
   1  13   7        4.98        4.37      0.46 o 
   2  13   7        4.61        4.94      0.46 o 
   3  13   7       18.55       19.60      1.62 o 
  -1  14   7        7.31        8.30      0.64 o 
   0  14   7        4.50        4.15      0.36 o 
   1  14   7        7.46        7.29      0.52 o 
   0   0   8      129.52      124.49      1.47 o 
   1   0   8      598.87      613.17      4.46 o 
   2   0   8      109.15      128.58      1.89 o 
   3   0   8     1025.30     1082.59     10.23 o 
   4   0   8        2.55        1.20      0.23 o 
   5   0   8      138.47      120.78      1.82 o 
   6   0   8       10.94        9.53      0.65 o 
   7   0   8        5.55        5.27      0.42 o 
  -7   1   8       50.14       51.30      1.19 o 
  -6   1   8       44.49       43.20      1.14 o 
  -5   1   8       39.94       40.13      0.97 o 
  -4   1   8      212.52      223.08      2.46 o 
  -3   1   8     1120.86     1112.99     10.60 o 
  -2   1   8     2005.58     2086.42     18.78 o 
  -1   1   8      803.70      849.79      6.04 o 
   0   1   8       53.88       77.04      0.69 o 
   1   1   8      806.88      858.25      6.21 o 
   2   1   8     2003.85     2097.15     18.85 o 
   3   1   8     1123.07     1117.42     10.19 o 
   4   1   8      211.68      223.30      2.36 o 
   5   1   8       39.57       40.60      0.96 o 
   6   1   8       43.50       40.77      1.07 o 
   7   1   8       50.13       51.06      1.17 o 
  -7   2   8      110.24      117.56      2.09 o 
  -6   2   8       35.64       34.76      0.90 o 
  -5   2   8      398.83      362.95      4.34 o 
  -4   2   8      415.16      427.31      3.65 o 
  -3   2   8      182.36      162.12      1.98 o 
  -2   2   8      340.71      367.64      3.69 o 
  -1   2   8      971.05      962.83      7.15 o 
   0   2   8      455.01      480.73      3.47 o 
   1   2   8      971.94      961.93      6.82 o 
   2   2   8      336.83      364.28      3.41 o 
   3   2   8      182.35      164.73      1.91 o 
   4   2   8      415.83      433.53      3.83 o 
   5   2   8      398.98      363.70      3.60 o 
   6   2   8       35.56       34.47      0.69 o 
   7   2   8      109.46      109.92      2.02 o 
  -7   3   8      276.75      278.21      4.31 o 
  -6   3   8      121.78      115.73      1.97 o 
  -5   3   8      140.53      138.17      1.92 o 
  -4   3   8      178.83      169.95      1.60 o 
  -3   3   8      393.87      404.62      4.66 o 
  -2   3   8      223.91      227.20      2.32 o 
  -1   3   8      227.21      221.70      1.92 o 
   0   3   8      136.92      147.71      1.20 o 
   1   3   8      226.94      221.68      1.91 o 
   2   3   8      223.27      229.49      2.17 o 
   3   3   8      395.40      406.09      4.08 o 
   4   3   8      178.88      168.78      1.48 o 
   5   3   8      138.83      135.11      1.52 o 
   6   3   8      122.45      116.64      1.40 o 
   7   3   8      275.25      276.84      4.16 o 
  -7   4   8       31.39       28.43      0.75 o 
  -6   4   8       95.58       97.73      1.73 o 
  -5   4   8       34.54       35.81      0.78 o 
  -4   4   8       10.24        9.75      0.35 o 
  -3   4   8       76.70       68.96      1.17 o 
  -2   4   8      129.08      122.35      1.43 o 
  -1   4   8      122.53      133.21      1.33 o 
   0   4   8      680.24      686.81      5.37 o 
   1   4   8      124.44      135.53      1.27 o 
   2   4   8      129.43      124.73      1.43 o 
   3   4   8       78.03       72.24      1.23 o 
   4   4   8        9.99        9.57      0.31 o 
   5   4   8       34.64       36.24      0.62 o 
   6   4   8       95.27       97.22      1.27 o 
   7   4   8       31.89       30.40      0.66 o 
  -7   5   8       20.46       19.76      0.70 o 
  -6   5   8       62.54       60.96      1.20 o 
  -5   5   8       53.38       56.02      0.95 o 
  -4   5   8      142.80      149.63      1.62 o 
  -3   5   8      211.03      209.72      2.53 o 
  -2   5   8       18.25       19.59      0.49 o 
  -1   5   8      505.10      489.84      4.60 o 
   0   5   8      318.06      307.68      2.70 o 
   1   5   8      504.83      494.40      4.34 o 
   2   5   8       18.66       20.41      0.46 o 
   3   5   8      209.44      206.30      2.05 o 
   4   5   8      141.20      149.66      1.47 o 
   5   5   8       52.23       55.77      0.82 o 
   6   5   8       63.38       60.00      0.95 o 
   7   5   8       20.39       20.78      0.62 o 
  -6   6   8       85.45       89.24      1.29 o 
  -5   6   8      111.66      105.89      1.27 o 
  -4   6   8       64.98       63.28      1.00 o 
  -3   6   8      197.59      187.36      1.83 o 
  -2   6   8      327.78      326.43      3.71 o 
  -1   6   8      594.94      617.98      6.07 o 
   0   6   8      412.15      434.55      4.54 o 
   1   6   8      595.08      617.21      6.33 o 
   2   6   8      326.44      319.63      3.79 o 
   3   6   8      199.62      188.34      1.71 o 
   4   6   8       66.02       63.67      0.85 o 
   5   6   8      111.63      108.12      1.33 o 
   6   6   8       85.43       91.94      1.24 o 
  -6   7   8       70.69       66.60      1.22 o 
  -5   7   8      128.27      135.60      1.75 o 
  -4   7   8       80.02       77.84      1.43 o 
  -3   7   8      363.43      351.06      3.05 o 
  -2   7   8      728.93      723.42      7.29 o 
  -1   7   8      135.90      145.03      2.00 o 
   0   7   8       48.12       53.46      1.01 o 
   1   7   8      135.30      145.43      1.76 o 
   2   7   8      731.66      719.24      5.45 o 
   3   7   8      362.74      347.37      3.00 o 
   4   7   8       81.55       78.12      0.96 o 
   5   7   8      129.19      136.54      1.69 o 
   6   7   8       70.70       68.69      0.94 o 
  -6   8   8       92.99       93.72      3.40 o 
  -5   8   8       28.05       22.97      0.58 o 
  -4   8   8       59.26       49.69      0.82 o 
  -3   8   8        7.36        8.67      0.36 o 
  -2   8   8      629.64      632.42      5.13 o 
  -1   8   8       88.72       86.60      1.16 o 
   0   8   8      184.36      188.92      2.83 o 
   1   8   8       89.37       87.50      1.23 o 
   2   8   8      628.57      619.28      5.27 o 
   3   8   8        7.61        8.50      0.34 o 
   4   8   8       59.24       50.63      0.76 o 
   5   8   8       28.21       20.32      0.52 o 
   6   8   8       92.83       92.79      1.35 o 
  -5   9   8      116.34      120.28      3.10 o 
  -4   9   8       85.14       87.64      1.20 o 
  -3   9   8       18.55       17.64      0.49 o 
  -2   9   8      114.17      114.87      1.31 o 
  -1   9   8      104.79      103.17      1.61 o 
   0   9   8        2.29        2.07      0.25 o 
   1   9   8      104.39      100.26      1.79 o 
   2   9   8      114.75      114.67      1.40 o 
   3   9   8       18.30       17.61      0.51 o 
   4   9   8       86.44       91.00      1.51 o 
   5   9   8      116.92      122.00      1.97 o 
  -5  10   8       28.29       26.85      1.21 o 
  -4  10   8       24.38       27.05      0.73 o 
  -3  10   8       10.47       10.40      0.45 o 
  -2  10   8      401.51      406.17      4.14 o 
  -1  10   8       69.37       63.45      1.48 o 
   0  10   8      362.48      359.95      4.56 o 
   1  10   8       68.25       60.10      1.14 o 
   2  10   8      399.86      401.13      4.17 o 
   3  10   8       10.20       10.37      0.46 o 
   4  10   8       24.08       26.12      0.71 o 
   5  10   8       28.15       25.86      0.70 o 
  -4  11   8       62.55       59.53      1.17 o 
  -3  11   8       31.03       34.22      0.79 o 
  -2  11   8        2.13        1.58      0.35 o 
  -1  11   8      347.49      332.85      3.99 o 
   0  11   8       84.95       83.45      2.09 o 
   1  11   8      346.77      323.93      4.09 o 
   2  11   8        2.29        2.37      0.37 o 
   3  11   8       31.53       35.04      0.87 o 
   4  11   8       63.37       57.54      2.27 o 
  -3  12   8       33.90       37.12      0.95 o 
  -2  12   8       15.34       16.17      0.67 o 
  -1  12   8       10.05        8.64      0.56 o 
   0  12   8       76.92       82.11      1.61 o 
   1  12   8       10.47        8.92      0.57 o 
   2  12   8       15.06       14.71      0.81 o 
   3  12   8       33.64       34.07      1.39 o 
  -3  13   8       22.51       26.06      0.84 o 
  -2  13   8       35.97       38.04      1.52 o 
  -1  13   8        0.78        0.86      0.29 o 
   0  13   8        0.88        1.85      0.34 o 
   1  13   8        0.75        1.16      0.32 o 
   2  13   8       36.39       38.15      1.17 o 
   3  13   8       22.20       24.55      1.73 o 
  -1  14   8        4.02        5.27      0.52 o 
   0  14   8        2.28        1.89      0.35 o 
   1  14   8        4.04        6.00      0.45 o 
   1   0   9      807.83      858.24      7.44 o 
   2   0   9        3.77        3.05      1.33 o 
   3   0   9      790.73      829.60      8.24 o 
   4   0   9        0.27        0.38      0.15 o 
   5   0   9        7.60       10.62      0.40 o 
   6   0   9        3.67        3.48      0.40 o 
   7   0   9        5.28        5.52      0.41 o 
  -7   1   9       13.29       14.52      0.67 o 
  -6   1   9        0.15        0.73      0.29 o 
  -5   1   9       80.35       83.57      1.15 o 
  -4   1   9      299.35      301.14      2.50 o 
  -3   1   9      386.48      401.86      4.08 o 
  -2   1   9       24.84       35.29      0.63 o 
  -1   1   9     1470.88     1497.27     12.55 o 
   0   1   9      169.67      163.06      1.42 o 
   1   1   9     1475.57     1504.94     13.00 o 
   2   1   9       24.46       35.22      0.62 o 
   3   1   9      388.94      408.21      4.33 o 
   4   1   9      300.66      308.18      2.71 o 
   5   1   9       80.22       85.30      1.13 o 
   6   1   9        0.12        0.39      0.18 o 
   7   1   9       13.21       14.58      0.58 o 
  -7   2   9        7.25        7.39      0.46 o 
  -6   2   9       23.17       25.19      0.85 o 
  -5   2   9       53.43       56.06      0.93 o 
  -4   2   9      524.84      493.06      3.87 o 
  -3   2   9      192.25      194.48      2.52 o 
  -2   2   9       89.14       87.38      1.15 o 
  -1   2   9      809.15      832.25      6.97 o 
   0   2   9      514.07      592.00      4.87 o 
   1   2   9      808.62      834.74      7.32 o 
   2   2   9       89.60       87.13      1.13 o 
   3   2   9      191.55      193.22      2.28 o 
   4   2   9      524.30      499.65      3.82 o 
   5   2   9       54.28       56.55      1.07 o 
   6   2   9       22.96       25.94      0.57 o 
   7   2   9        7.16        7.69      0.45 o 
  -7   3   9      117.45      109.88      1.97 o 
  -6   3   9      188.73      187.02      3.03 o 
  -5   3   9       92.43       83.14      1.20 o 
  -4   3   9      142.33      126.94      1.31 o 
  -3   3   9      402.21      412.29      4.44 o 
  -2   3   9       53.26       48.15      0.83 o 
  -1   3   9     1036.51     1010.16      7.95 o 
   0   3   9        1.40        2.02      0.15 o 
   1   3   9     1035.43     1016.66      8.13 o 
   2   3   9       53.47       49.45      0.77 o 
   3   3   9      403.57      417.66      4.10 o 
   4   3   9      142.52      125.70      1.22 o 
   5   3   9       92.28       85.38      1.10 o 
   6   3   9      188.10      186.85      2.16 o 
   7   3   9      117.57      112.78      2.10 o 
  -7   4   9      103.13      103.93      1.86 o 
  -6   4   9       29.46       29.15      0.73 o 
  -5   4   9      111.62       96.24      1.33 o 
  -4   4   9       41.58       36.02      0.62 o 
  -3   4   9       50.45       51.38      0.92 o 
  -2   4   9       86.50       90.19      1.23 o 
  -1   4   9       49.36       43.17      0.65 o 
   0   4   9       11.37        7.92      0.30 o 
   1   4   9       49.35       42.29      0.59 o 
   2   4   9       86.81       90.40      1.07 o 
   3   4   9       50.40       52.94      0.88 o 
   4   4   9       41.10       36.81      0.70 o 
   5   4   9      110.07       96.64      1.19 o 
   6   4   9       29.95       29.66      0.90 o 
   7   4   9      103.59      106.16      2.17 o 
  -6   5   9        5.09        4.34      0.29 o 
  -5   5   9        0.21        0.54      0.19 o 
  -4   5   9       79.11       74.97      0.96 o 
  -3   5   9      134.69      123.36      1.50 o 
  -2   5   9      346.11      342.22      3.42 o 
  -1   5   9      223.85      230.98      3.16 o 
   0   5   9      288.55      295.04      3.20 o 
   1   5   9      222.80      232.89      2.29 o 
   2   5   9      346.43      342.00      3.27 o 
   3   5   9      133.68      121.83      1.25 o 
   4   5   9       79.08       77.39      0.92 o 
   5   5   9        0.21        0.44      0.17 o 
   6   5   9        5.13        4.50      0.30 o 
  -6   6   9       27.72       27.30      0.62 o 
  -5   6   9       95.32       97.85      1.29 o 
  -4   6   9      209.63      209.46      2.12 o 
  -3   6   9       46.10       47.83      0.76 o 
  -2   6   9      421.36      425.70      4.07 o 
  -1   6   9       14.84       16.43      0.49 o 
   0   6   9        0.64        0.39      0.15 o 
   1   6   9       14.60       15.91      0.44 o 
   2   6   9      421.88      423.68      4.15 o 
   3   6   9       45.67       47.98      0.65 o 
   4   6   9      211.28      204.01      1.97 o 
   5   6   9       94.41       97.21      1.23 o 
   6   6   9       27.53       27.92      0.64 o 
  -6   7   9       80.87       86.69      3.01 o 
  -5   7   9      160.95      170.23      2.14 o 
  -4   7   9        8.62        9.36      0.39 o 
  -3   7   9       22.00       24.98      0.55 o 
  -2   7   9      985.50      971.21      8.47 o 
  -1   7   9      476.67      480.07      4.70 o 
   0   7   9        0.94        2.38      0.24 o 
   1   7   9      477.88      482.03      5.12 o 
   2   7   9      985.05      946.82      7.22 o 
   3   7   9       21.76       25.46      0.51 o 
   4   7   9        8.72        9.42      0.36 o 
   5   7   9      160.79      166.70      1.96 o 
   6   7   9       81.05       88.39      1.10 o 
  -6   8   9       26.45       26.48      0.94 o 
  -5   8   9       77.71       87.03      1.46 o 
  -4   8   9       41.20       36.44      0.73 o 
  -3   8   9      254.93      233.36      2.16 o 
  -2   8   9      287.76      272.76      2.73 o 
  -1   8   9       67.22       71.93      1.14 o 
   0   8   9        7.55        7.15      0.47 o 
   1   8   9       66.99       71.46      1.26 o 
   2   8   9      287.55      273.17      2.76 o 
   3   8   9      254.85      231.96      2.23 o 
   4   8   9       41.38       37.36      0.78 o 
   5   8   9       77.06       84.91      1.17 o 
   6   8   9       26.20       27.95      0.67 o 
  -5   9   9       51.32       51.48      1.23 o 
  -4   9   9       31.61       35.24      0.73 o 
  -3   9   9       14.51        9.64      0.39 o 
  -2   9   9       93.02       84.20      1.06 o 
  -1   9   9      204.53      197.35      2.50 o 
   0   9   9        8.92        7.50      0.39 o 
   1   9   9      204.11      194.34      2.44 o 
   2   9   9       92.59       82.93      1.16 o 
   3   9   9       14.76       10.12      0.41 o 
   4   9   9       31.48       35.69      0.75 o 
   5   9   9       51.16       49.82      0.89 o 
  -5  10   9       23.99       24.11      0.68 o 
  -4  10   9       18.32       18.61      0.68 o 
  -3  10   9        4.29        5.84      0.36 o 
  -2  10   9      190.39      193.45      2.93 o 
  -1  10   9      287.88      287.26      3.41 o 
   0  10   9        9.27       10.85      0.64 o 
   1  10   9      288.25      279.67      3.42 o 
   2  10   9      189.91      190.71      2.26 o 
   3  10   9        4.33        5.82      0.36 o 
   4  10   9       18.10       17.83      0.65 o 
   5  10   9       23.69       23.41      0.81 o 
  -4  11   9        4.91        5.82      0.36 o 
  -3  11   9       16.03       16.03      0.57 o 
  -2  11   9      188.04      190.45      2.73 o 
  -1  11   9       50.21       45.87      1.04 o 
   0  11   9      123.48      124.31      2.13 o 
   1  11   9       49.98       44.64      1.16 o 
   2  11   9      188.87      183.91      2.71 o 
   3  11   9       16.04       15.49      0.80 o 
   4  11   9        4.82        5.40      0.62 o 
  -3  12   9       95.97      106.59      1.81 o 
  -2  12   9        2.53        3.09      0.32 o 
  -1  12   9       21.58       19.87      0.75 o 
   0  12   9        3.58        1.67      0.37 o 
   1  12   9       21.71       20.32      0.83 o 
   2  12   9        2.54        3.14      0.39 o 
   3  12   9       95.89      100.17      3.25 o 
  -2  13   9       94.76       95.88      1.78 o 
  -1  13   9       26.38       28.01      0.98 o 
   0  13   9        6.25        6.90      0.50 o 
   1  13   9       26.43       28.00      0.80 o 
   2  13   9       95.42       93.96      1.97 o 
   0   0  10     1531.74     1702.08     19.10 o 
   1   0  10       44.53       42.22      0.66 o 
   2   0  10        4.19        5.01      0.41 o 
   3   0  10       14.73       17.06      0.74 o 
   4   0  10        0.35        0.35      0.14 o 
   5   0  10        6.71       10.42      0.41 o 
   6   0  10       27.59       22.02      0.69 o 
   7   0  10        9.25       11.23      0.50 o 
  -7   1  10       18.48       20.92      0.65 o 
  -6   1  10       52.88       58.96      1.33 o 
  -5   1  10      171.68      177.96      1.79 o 
  -4   1  10      128.67      148.44      1.48 o 
  -3   1  10        8.74       12.79      0.42 o 
  -2   1  10       80.90       94.56      1.28 o 
  -1   1  10     1378.08     1447.81     12.44 o 
   0   1  10     2883.18     3073.51     24.11 o 
   1   1  10     1378.61     1459.04     12.97 o 
   2   1  10       81.56       96.40      1.54 o 
   3   1  10        8.44       12.79      0.43 o 
   4   1  10      130.08      151.00      1.43 o 
   5   1  10      170.82      177.75      2.22 o 
   6   1  10       52.16       59.37      0.98 o 
   7   1  10       18.34       20.87      0.71 o 
  -7   2  10        5.75        5.75      0.41 o 
  -6   2  10      110.98      102.57      2.09 o 
  -5   2  10      391.74      399.89      3.83 o 
  -4   2  10      518.13      467.19      3.88 o 
  -3   2  10      324.37      337.07      3.84 o 
  -2   2  10      490.20      505.54      5.53 o 
  -1   2  10       98.41      106.93      1.21 o 
   0   2  10       18.31       13.72      0.36 o 
   1   2  10       97.30      105.99      1.16 o 
   2   2  10      491.27      512.82      6.28 o 
   3   2  10      324.38      325.63      3.49 o 
   4   2  10      519.86      476.60      3.86 o 
   5   2  10      392.69      407.45      3.83 o 
   6   2  10      111.90      104.09      1.36 o 
   7   2  10        5.57        6.64      0.40 o 
  -7   3  10       43.14       46.72      1.23 o 
  -6   3  10       97.09       99.35      1.69 o 
  -5   3  10       13.40       13.19      0.54 o 
  -4   3  10     1058.52     1051.36      8.25 o 
  -3   3  10       83.32       91.01      1.39 o 
  -2   3  10        4.08        3.45      0.28 o 
  -1   3  10       94.49       90.19      1.06 o 
   0   3  10       20.47       22.82      0.46 o 
   1   3  10       94.87       90.91      1.08 o 
   2   3  10        4.13        3.46      0.21 o 
   3   3  10       84.25       89.75      1.18 o 
   4   3  10     1061.84     1051.60      7.86 o 
   5   3  10       13.76       13.49      0.45 o 
   6   3  10       95.79       99.04      1.32 o 
   7   3  10       43.58       46.76      1.25 o 
  -6   4  10       34.60       32.13      0.74 o 
  -5   4  10       28.77       32.53      0.72 o 
  -4   4  10       23.52       23.29      0.54 o 
  -3   4  10      160.04      158.18      1.70 o 
  -2   4  10        4.66        5.74      0.31 o 
  -1   4  10      226.45      240.57      2.73 o 
   0   4  10       13.64        9.60      0.34 o 
   1   4  10      226.56      238.82      2.53 o 
   2   4  10        4.79        6.08      0.26 o 
   3   4  10      160.80      155.99      1.56 o 
   4   4  10       23.51       22.22      0.46 o 
   5   4  10       29.00       33.18      0.62 o 
   6   4  10       34.81       33.75      0.69 o 
  -6   5  10       37.33       35.13      0.83 o 
  -5   5  10       98.48      100.07      1.48 o 
  -4   5  10       13.86       11.80      0.43 o 
  -3   5  10      169.59      180.57      1.99 o 
  -2   5  10       32.44       28.65      0.56 o 
  -1   5  10      191.67      201.23      2.44 o 
   0   5  10       40.94       39.21      0.72 o 
   1   5  10      191.24      202.18      2.34 o 
   2   5  10       32.89       29.75      0.53 o 
   3   5  10      169.05      178.42      1.72 o 
   4   5  10       14.14       12.32      0.36 o 
   5   5  10       98.17      102.18      1.37 o 
   6   5  10       36.80       34.80      0.69 o 
  -6   6  10       13.97       13.68      0.52 o 
  -5   6  10       40.15       38.90      0.97 o 
  -4   6  10       89.08       94.66      1.24 o 
  -3   6  10       45.24       48.77      0.77 o 
  -2   6  10      444.99      447.14      4.12 o 
  -1   6  10       76.65       78.02      1.11 o 
   0   6  10        0.70        1.41      0.21 o 
   1   6  10       75.98       75.70      1.20 o 
   2   6  10      444.55      444.03      3.54 o 
   3   6  10       45.12       49.18      0.66 o 
   4   6  10       88.88       93.43      1.15 o 
   5   6  10       40.57       38.01      0.70 o 
   6   6  10       13.78       13.00      0.41 o 
  -6   7  10       28.47       31.27      0.73 o 
  -5   7  10        0.47        1.61      0.26 o 
  -4   7  10      135.10      140.93      1.63 o 
  -3   7  10      366.26      372.60      3.68 o 
  -2   7  10      455.65      456.76      4.52 o 
  -1   7  10      291.43      262.44      3.51 o 
   0   7  10       74.29       81.15      1.25 o 
   1   7  10      291.07      261.52      3.59 o 
   2   7  10      453.39      446.87      3.78 o 
   3   7  10      365.44      371.74      3.35 o 
   4   7  10      134.56      139.44      1.51 o 
   5   7  10        0.43        1.26      0.22 o 
   6   7  10       28.40       30.91      0.61 o 
  -5   8  10        2.54        3.23      0.32 o 
  -4   8  10       29.89       29.11      0.68 o 
  -3   8  10      127.16      112.04      1.32 o 
  -2   8  10       41.81       39.38      0.78 o 
  -1   8  10      184.74      187.06      2.45 o 
   0   8  10       19.75       19.49      0.60 o 
   1   8  10      184.10      188.97      2.70 o 
   2   8  10       41.60       40.31      0.75 o 
   3   8  10      126.99      112.30      1.35 o 
   4   8  10       29.88       30.49      0.70 o 
   5   8  10        2.59        3.00      0.27 o 
  -5   9  10       16.91       15.81      0.50 o 
  -4   9  10       43.20       47.17      0.82 o 
  -3   9  10       19.27       17.89      0.56 o 
  -2   9  10      111.89      105.06      1.29 o 
  -1   9  10       25.83       24.85      0.75 o 
   0   9  10        3.39        2.25      0.33 o 
   1   9  10       26.03       25.17      0.87 o 
   2   9  10      111.83      104.01      1.52 o 
   3   9  10       18.85       16.29      0.53 o 
   4   9  10       43.31       46.50      0.86 o 
   5   9  10       17.42       17.57      0.61 o 
  -4  10  10        6.17        8.31      0.40 o 
  -3  10  10       87.29       91.14      1.35 o 
  -2  10  10       47.95       53.86      1.08 o 
  -1  10  10      191.38      184.59      2.51 o 
   0  10  10        2.14        1.56      0.39 o 
   1  10  10      191.01      182.01      2.39 o 
   2  10  10       47.93       55.64      1.51 o 
   3  10  10       87.18       91.52      1.94 o 
   4  10  10        6.15        8.79      0.53 o 
  -4  11  10       16.15       16.15      0.58 o 
  -3  11  10       52.79       54.33      1.22 o 
  -2  11  10      169.43      175.44      2.54 o 
  -1  11  10       97.50       93.98      1.57 o 
   0  11  10       24.61       23.93      1.00 o 
   1  11  10       97.76       91.41      1.72 o 
   2  11  10      168.92      170.62      2.86 o 
   3  11  10       53.40       53.00      2.09 o 
   4  11  10       16.40       18.50      1.11 o 
  -3  12  10        7.24        8.84      0.43 o 
  -2  12  10        3.13        4.15      0.33 o 
  -1  12  10       14.19       15.89      0.69 o 
   0  12  10       66.41       67.56      1.53 o 
   1  12  10       14.24       14.79      0.71 o 
   2  12  10        3.14        4.22      0.44 o 
   3  12  10        7.17        7.01      1.30 o 
  -2  13  10        6.99        9.08      0.59 o 
  -1  13  10       24.63       25.06      0.77 o 
   0  13  10        2.10        1.67      0.32 o 
   1  13  10       24.45       25.35      0.79 o 
   2  13  10        7.07        7.47      1.10 o 
   1   0  11        6.63        9.65      0.31 o 
   2   0  11        0.25        2.47      0.26 o 
   3   0  11      382.50      391.10      4.34 o 
   4   0  11       18.90       18.07      0.44 o 
   5   0  11        2.55        3.39      0.27 o 
   6   0  11       22.49       25.65      0.61 o 
   7   0  11       21.83       24.47      0.79 o 
  -6   1  11        7.40        8.40      0.38 o 
  -5   1  11       62.53       53.71      0.89 o 
  -4   1  11      131.45      133.26      1.53 o 
  -3   1  11      210.56      219.28      2.40 o 
  -2   1  11      164.60      171.60      2.33 o 
  -1   1  11      288.29      319.27      3.12 o 
   0   1  11     1411.68     1525.98     12.90 o 
   1   1  11      288.49      317.55      3.11 o 
   2   1  11      164.72      172.00      2.18 o 
   3   1  11      211.80      217.88      2.30 o 
   4   1  11      131.12      133.80      1.33 o 
   5   1  11       62.40       53.43      0.87 o 
   6   1  11        7.25        8.06      0.36 o 
  -6   2  11      116.65      111.63      1.59 o 
  -5   2  11       34.18       32.71      0.66 o 
  -4   2  11      176.99      164.85      1.85 o 
  -3   2  11      683.32      684.23      5.90 o 
  -2   2  11      646.18      615.61      6.49 o 
  -1   2  11      438.42      453.81      4.44 o 
   0   2  11      508.63      538.21      5.06 o 
   1   2  11      436.64      451.86      4.15 o 
   2   2  11      641.34      615.96      6.71 o 
   3   2  11      679.40      686.04      5.78 o 
   4   2  11      173.89      165.51      2.01 o 
   5   2  11       35.03       33.83      0.67 o 
   6   2  11      116.26      112.50      1.43 o 
  -6   3  11      247.20      245.71      3.18 o 
  -5   3  11      207.28      194.08      2.07 o 
  -4   3  11      167.04      176.67      2.15 o 
  -3   3  11      495.34      495.65      4.57 o 
  -2   3  11      262.66      260.27      3.27 o 
  -1   3  11      162.86      152.65      1.82 o 
   0   3  11        4.84        5.30      0.26 o 
   1   3  11      163.33      155.03      1.80 o 
   2   3  11      261.94      253.68      2.76 o 
   3   3  11      497.47      496.00      4.47 o 
   4   3  11      166.76      175.02      1.69 o 
   5   3  11      205.78      195.50      2.12 o 
   6   3  11      248.06      251.79      3.05 o 
  -6   4  11       12.22       14.09      0.45 o 
  -5   4  11      108.37      112.16      1.71 o 
  -4   4  11      449.90      427.76      3.84 o 
  -3   4  11      186.16      192.31      2.11 o 
  -2   4  11       80.46       73.61      1.02 o 
  -1   4  11      257.35      260.74      3.10 o 
   0   4  11       14.64       18.79      0.49 o 
   1   4  11      258.64      261.38      3.10 o 
   2   4  11       81.06       73.64      0.96 o 
   3   4  11      185.44      188.33      2.05 o 
   4   4  11      449.68      425.68      3.74 o 
   5   4  11      109.27      114.74      1.32 o 
   6   4  11       12.29       14.40      0.47 o 
  -6   5  11       69.91       63.27      1.14 o 
  -5   5  11       24.66       25.19      0.66 o 
  -4   5  11       19.95       20.34      0.77 o 
  -3   5  11       71.70       69.10      1.02 o 
  -2   5  11       77.67       68.38      0.94 o 
  -1   5  11       41.76       42.14      0.79 o 
   0   5  11        3.99        6.37      0.32 o 
   1   5  11       42.51       40.31      0.78 o 
   2   5  11       76.52       67.45      0.98 o 
   3   5  11       71.71       68.51      0.88 o 
   4   5  11       19.95       19.85      0.52 o 
   5   5  11       24.89       25.59      0.81 o 
   6   5  11       69.65       63.45      1.07 o 
  -6   6  11       69.78       74.21      1.17 o 
  -5   6  11       77.38       79.32      1.42 o 
  -4   6  11      131.94      137.15      1.66 o 
  -3   6  11       52.45       46.72      0.79 o 
  -2   6  11      118.80      115.82      1.38 o 
  -1   6  11      632.71      645.80      6.91 o 
   0   6  11      289.64      293.67      3.28 o 
   1   6  11      633.79      638.11      6.99 o 
   2   6  11      119.84      113.63      1.26 o 
   3   6  11       52.81       48.45      0.84 o 
   4   6  11      131.46      136.63      1.61 o 
   5   6  11       76.92       77.95      1.28 o 
   6   6  11       69.67       76.16      1.25 o 
  -5   7  11        9.15       10.03      0.55 o 
  -4   7  11       55.02       61.22      0.92 o 
  -3   7  11      110.24      110.77      1.39 o 
  -2   7  11      153.65      154.01      1.75 o 
  -1   7  11      422.10      410.54      4.64 o 
   0   7  11       33.78       40.90      0.99 o 
   1   7  11      422.83      414.55      4.60 o 
   2   7  11      151.77      147.53      1.59 o 
   3   7  11      110.12      109.22      1.30 o 
   4   7  11       54.95       60.38      0.92 o 
   5   7  11        9.17       10.88      0.45 o 
  -5   8  11       45.18       45.29      1.03 o 
  -4   8  11       53.90       54.52      0.96 o 
  -3   8  11      253.96      240.59      2.45 o 
  -2   8  11       44.03       44.58      0.79 o 
  -1   8  11      166.57      163.36      2.34 o 
   0   8  11       46.21       43.29      1.10 o 
   1   8  11      167.51      164.93      2.43 o 
   2   8  11       44.65       42.99      0.79 o 
   3   8  11      256.16      242.33      2.35 o 
   4   8  11       53.68       51.16      0.93 o 
   5   8  11       45.93       43.78      0.81 o 
  -5   9  11        8.41        9.57      0.42 o 
  -4   9  11        1.66        2.69      0.26 o 
  -3   9  11        2.53        2.66      0.27 o 
  -2   9  11      117.52      115.27      1.57 o 
  -1   9  11      187.54      182.82      2.50 o 
   0   9  11       98.69      104.85      1.94 o 
   1   9  11      187.38      180.53      2.52 o 
   2   9  11      118.99      115.30      1.84 o 
   3   9  11        2.55        2.94      0.46 o 
   4   9  11        1.67        2.16      0.25 o 
   5   9  11        8.58       10.16      0.57 o 
  -4  10  11       14.16       14.47      0.46 o 
  -3  10  11      279.30      276.82      3.99 o 
  -2  10  11      140.12      142.81      1.99 o 
  -1  10  11       10.70       10.87      0.60 o 
   0  10  11        0.73        1.07      0.37 o 
   1  10  11       10.82        9.50      0.62 o 
   2  10  11      139.41      137.92      2.40 o 
   3  10  11      282.11      273.35      4.37 o 
   4  10  11       14.20       14.59      0.69 o 
  -3  11  11       57.04       60.08      1.01 o 
  -2  11  11       94.84       95.25      1.62 o 
  -1  11  11       44.44       46.19      1.22 o 
   0  11  11      115.68      109.25      2.13 o 
   1  11  11       44.33       45.41      1.20 o 
   2  11  11       95.48       98.34      2.33 o 
   3  11  11       57.18       58.61      1.75 o 
  -3  12  11       66.80       73.12      1.57 o 
  -2  12  11      142.09      147.95      2.09 o 
  -1  12  11       28.27       28.18      0.89 o 
   0  12  11      255.35      248.95      4.14 o 
   1  12  11       28.59       28.85      0.92 o 
   2  12  11      140.72      150.11      3.34 o 
   3  12  11       66.47       69.52      2.90 o 
  -1  13  11       47.71       48.38      1.47 o 
   0  13  11       16.24       16.46      0.61 o 
   1  13  11       47.66       50.53      1.16 o 
   0   0  12      304.03      350.37      4.95 o 
   1   0  12     1431.10     1454.89     14.88 o 
   2   0  12     1075.28     1090.69     12.34 o 
   3   0  12      146.53      142.81      1.54 o 
   4   0  12      211.77      217.23      2.21 o 
   5   0  12       48.16       44.27      0.76 o 
   6   0  12        6.16        7.26      0.33 o 
  -6   1  12       73.29       69.91      1.09 o 
  -5   1  12      235.12      240.53      2.71 o 
  -4   1  12       55.92       52.01      0.80 o 
  -3   1  12      332.66      315.07      3.13 o 
  -2   1  12       45.27       48.56      1.01 o 
  -1   1  12      459.82      484.57      5.02 o 
   0   1  12     1230.16     1296.44     11.80 o 
   1   1  12      458.94      488.40      5.08 o 
   2   1  12       45.98       47.96      1.01 o 
   3   1  12      334.47      320.00      2.93 o 
   4   1  12       56.15       53.85      0.83 o 
   5   1  12      234.23      238.85      2.61 o 
   6   1  12       73.67       71.91      1.30 o 
  -6   2  12       34.59       33.03      0.72 o 
  -5   2  12      113.82      106.57      1.50 o 
  -4   2  12      377.51      400.25      3.96 o 
  -3   2  12      572.46      551.64      4.81 o 
  -2   2  12      486.39      454.70      5.01 o 
  -1   2  12      100.00      104.61      1.37 o 
   0   2  12       10.66        8.88      0.33 o 
   1   2  12      101.56      104.66      1.35 o 
   2   2  12      483.42      459.27      4.97 o 
   3   2  12      573.56      561.88      4.98 o 
   4   2  12      377.66      395.85      3.69 o 
   5   2  12      114.63      111.28      1.57 o 
   6   2  12       35.62       33.51      0.65 o 
  -6   3  12       22.09       22.78      0.58 o 
  -5   3  12      179.96      181.73      2.31 o 
  -4   3  12       46.57       46.60      0.94 o 
  -3   3  12      980.71      974.11      8.40 o 
  -2   3  12       95.02      103.51      1.28 o 
  -1   3  12       13.69       18.51      0.50 o 
   0   3  12      102.04      115.79      1.50 o 
   1   3  12       13.41       18.12      0.45 o 
   2   3  12       96.63      105.46      1.29 o 
   3   3  12      987.44      980.72      8.37 o 
   4   3  12       46.20       45.03      0.81 o 
   5   3  12      177.18      180.96      2.11 o 
   6   3  12       22.36       23.94      0.56 o 
  -6   4  12       13.85       15.24      0.63 o 
  -5   4  12        1.62        3.18      0.29 o 
  -4   4  12      432.52      425.29      3.99 o 
  -3   4  12      423.86      410.04      3.85 o 
  -2   4  12       12.69       14.23      0.47 o 
  -1   4  12      125.21      128.85      1.67 o 
   0   4  12      191.48      192.65      2.91 o 
   1   4  12      127.32      128.19      2.14 o 
   2   4  12       12.97       13.77      0.39 o 
   3   4  12      425.56      408.40      4.11 o 
   4   4  12      433.33      428.86      3.92 o 
   5   4  12        1.60        3.56      0.26 o 
   6   4  12       13.37       14.44      0.44 o 
  -6   5  12       22.41       18.20      0.76 o 
  -5   5  12        7.02        7.97      0.43 o 
  -4   5  12       80.09       80.71      1.15 o 
  -3   5  12      253.12      242.90      2.42 o 
  -2   5  12      205.14      206.32      2.13 o 
  -1   5  12      172.04      179.07      2.26 o 
   0   5  12      137.11      144.77      2.29 o 
   1   5  12      170.85      176.47      2.14 o 
   2   5  12      205.42      205.07      2.09 o 
   3   5  12      250.89      244.69      2.48 o 
   4   5  12       79.91       80.94      1.14 o 
   5   5  12        6.77        7.44      0.40 o 
   6   5  12       22.37       19.30      0.57 o 
  -6   6  12      100.55      106.95      1.88 o 
  -5   6  12       80.73       84.76      1.53 o 
  -4   6  12       40.00       44.62      0.80 o 
  -3   6  12      158.79      162.24      1.90 o 
  -2   6  12      324.75      328.96      3.22 o 
  -1   6  12      657.43      687.08      7.31 o 
   0   6  12       18.13       12.69      0.42 o 
   1   6  12      658.59      700.72      7.85 o 
   2   6  12      323.14      319.59      2.95 o 
   3   6  12      160.12      160.06      1.76 o 
   4   6  12       39.65       46.45      0.88 o 
   5   6  12       79.73       81.88      1.25 o 
   6   6  12      100.39      108.18      2.00 o 
  -5   7  12       36.95       38.75      1.06 o 
  -4   7  12       79.66       82.33      1.24 o 
  -3   7  12      139.73      129.59      2.01 o 
  -2   7  12      386.36      396.20      4.16 o 
  -1   7  12      286.73      285.37      3.63 o 
   0   7  12      328.73      327.98      4.33 o 
   1   7  12      284.98      288.34      3.81 o 
   2   7  12      386.27      395.33      3.72 o 
   3   7  12      139.58      129.08      1.64 o 
   4   7  12       78.03       75.43      1.18 o 
   5   7  12       37.29       35.51      0.81 o 
  -5   8  12       30.80       30.75      0.73 o 
  -4   8  12       14.30       14.86      0.49 o 
  -3   8  12       98.76      100.71      1.39 o 
  -2   8  12      241.56      237.28      2.63 o 
  -1   8  12       59.18       57.31      1.17 o 
   0   8  12        0.55        1.21      0.30 o 
   1   8  12       58.14       53.74      1.12 o 
   2   8  12      241.30      238.82      2.99 o 
   3   8  12       99.18       99.45      1.38 o 
   4   8  12       13.97       14.90      0.48 o 
   5   8  12       31.08       28.86      0.91 o 
  -4   9  12       35.50       34.33      0.83 o 
  -3   9  12        3.26        2.14      0.26 o 
  -2   9  12      124.13      121.51      2.54 o 
  -1   9  12       35.36       33.69      1.02 o 
   0   9  12       83.25       79.14      2.36 o 
   1   9  12       35.00       32.07      1.35 o 
   2   9  12      121.95      121.62      2.54 o 
   3   9  12        3.12        1.36      0.30 o 
   4   9  12       35.92       32.38      1.01 o 
  -4  10  12       51.50       55.46      0.88 o 
  -3  10  12      217.39      216.32      2.46 o 
  -2  10  12      270.16      282.85      3.73 o 
  -1  10  12        6.57        6.24      0.50 o 
   0  10  12       40.89       43.00      1.39 o 
   1  10  12        6.01        4.91      0.53 o 
   2  10  12      269.44      280.19      5.47 o 
   3  10  12      216.72      215.51      3.96 o 
   4  10  12       52.01       54.20      1.65 o 
  -3  11  12       87.10       87.26      1.61 o 
  -2  11  12        7.94       10.62      0.52 o 
  -1  11  12       16.12       17.12      0.64 o 
   0  11  12       39.56       42.94      1.40 o 
   1  11  12       15.67       15.82      0.81 o 
   2  11  12        7.67       10.05      0.71 o 
   3  11  12       88.35       88.22      2.35 o 
  -2  12  12       92.14       91.68      1.48 o 
  -1  12  12       12.03       13.83      0.63 o 
   0  12  12       14.04       16.59      0.80 o 
   1  12  12       12.35       13.03      0.64 o 
   2  12  12       91.28       89.02      2.34 o 
   1   0  13      544.54      545.88      5.98 o 
   2   0  13       20.17       15.31      0.40 o 
   3   0  13       23.67       24.05      0.54 o 
   4   0  13      360.66      361.51      3.51 o 
   5   0  13        1.80        1.65      0.25 o 
   6   0  13        0.25        0.55      0.17 o 
  -6   1  13       28.63       29.65      0.68 o 
  -5   1  13       19.05       20.78      0.56 o 
  -4   1  13      103.30      101.81      1.45 o 
  -3   1  13      136.99      127.57      1.40 o 
  -2   1  13      178.49      169.19      1.80 o 
  -1   1  13      286.20      306.67      3.35 o 
   0   1  13      127.81      117.55      1.45 o 
   1   1  13      290.78      312.14      3.44 o 
   2   1  13      180.19      170.88      1.76 o 
   3   1  13      137.14      127.10      1.43 o 
   4   1  13      102.95      102.20      1.32 o 
   5   1  13       18.84       21.04      0.59 o 
   6   1  13       28.71       29.76      0.73 o 
  -6   2  13       37.91       39.48      1.05 o 
  -5   2  13       17.49       17.45      0.63 o 
  -4   2  13      881.21      838.31      7.36 o 
  -3   2  13      111.79      111.87      1.46 o 
  -2   2  13       55.18       54.36      0.80 o 
  -1   2  13       48.66       49.49      0.88 o 
   0   2  13       53.52       58.60      1.02 o 
   1   2  13       47.55       48.33      0.84 o 
   2   2  13       55.90       56.22      0.80 o 
   3   2  13      110.53      110.19      1.40 o 
   4   2  13      880.89      851.67      7.56 o 
   5   2  13       17.07       16.47      0.73 o 
   6   2  13       37.69       39.31      0.72 o 
  -6   3  13        8.66       10.23      0.77 o 
  -5   3  13      250.44      230.82      3.05 o 
  -4   3  13       11.03       11.29      0.44 o 
  -3   3  13      874.24      851.24      7.65 o 
  -2   3  13      349.50      353.56      3.49 o 
  -1   3  13      303.47      294.47      3.26 o 
   0   3  13      460.55      451.51      4.66 o 
   1   3  13      301.20      290.61      3.29 o 
   2   3  13      346.47      349.05      3.34 o 
   3   3  13      876.32      853.87      7.38 o 
   4   3  13       10.65       10.93      0.66 o 
   5   3  13      250.52      228.18      2.77 o 
   6   3  13        8.39       10.18      0.38 o 
  -6   4  13       48.71       52.86      1.01 o 
  -5   4  13      129.83      136.70      1.67 o 
  -4   4  13      134.13      123.17      1.51 o 
  -3   4  13       92.39       84.49      1.16 o 
  -2   4  13      171.85      162.29      1.80 o 
  -1   4  13      177.29      161.52      1.98 o 
   0   4  13        7.79        8.22      0.35 o 
   1   4  13      179.16      164.48      2.10 o 
   2   4  13      169.29      157.89      1.82 o 
   3   4  13       93.52       85.31      1.09 o 
   4   4  13      134.25      123.00      1.75 o 
   5   4  13      128.08      137.65      2.27 o 
   6   4  13       48.47       52.18      1.25 o 
  -6   5  13       22.01       20.51      0.82 o 
  -5   5  13      135.45      129.71      2.06 o 
  -4   5  13       23.41       22.98      0.58 o 
  -3   5  13      251.82      245.67      2.69 o 
  -2   5  13      233.77      234.45      2.53 o 
  -1   5  13      167.08      170.05      2.28 o 
   0   5  13       92.48      102.59      1.41 o 
   1   5  13      167.23      166.05      2.13 o 
   2   5  13      234.75      230.14      2.48 o 
   3   5  13      251.81      244.38      2.65 o 
   4   5  13       23.36       22.38      0.58 o 
   5   5  13      135.39      131.18      2.07 o 
   6   5  13       21.46       20.81      0.72 o 
  -5   6  13       28.39       29.17      0.84 o 
  -4   6  13        3.43        3.62      0.31 o 
  -3   6  13      209.56      206.43      2.39 o 
  -2   6  13      215.12      209.86      2.51 o 
  -1   6  13      163.11      158.67      2.26 o 
   0   6  13      717.10      705.19      7.20 o 
   1   6  13      164.33      156.32      2.21 o 
   2   6  13      213.11      201.18      2.11 o 
   3   6  13      212.11      205.05      2.34 o 
   4   6  13        3.32        3.15      0.27 o 
   5   6  13       29.49       27.94      0.66 o 
  -5   7  13       55.74       61.43      1.23 o 
  -4   7  13       21.00       21.39      0.59 o 
  -3   7  13       21.86       24.66      0.74 o 
  -2   7  13      451.59      437.21      5.04 o 
  -1   7  13       40.28       39.38      0.94 o 
   0   7  13      106.43       99.33      1.87 o 
   1   7  13       40.16       39.83      0.93 o 
   2   7  13      450.96      432.91      4.39 o 
   3   7  13       22.39       24.30      0.71 o 
   4   7  13       21.08       22.67      0.53 o 
   5   7  13       56.31       60.26      1.00 o 
  -5   8  13       31.19       31.08      0.70 o 
  -4   8  13       67.63       68.14      1.08 o 
  -3   8  13      168.92      179.37      2.15 o 
  -2   8  13       46.24       43.85      0.96 o 
  -1   8  13      167.97      165.00      2.56 o 
   0   8  13      235.55      220.76      3.18 o 
   1   8  13      168.41      159.85      2.25 o 
   2   8  13       46.69       45.08      1.00 o 
   3   8  13      169.88      176.44      2.33 o 
   4   8  13       67.51       67.35      1.68 o 
   5   8  13       32.13       30.00      0.87 o 
  -4   9  13        5.24        4.51      0.30 o 
  -3   9  13       33.18       32.66      0.71 o 
  -2   9  13      238.97      229.55      3.03 o 
  -1   9  13      217.36      220.99      3.13 o 
   0   9  13       28.91       27.35      1.24 o 
   1   9  13      217.12      214.48      3.62 o 
   2   9  13      238.04      231.68      3.51 o 
   3   9  13       33.05       30.72      0.96 o 
   4   9  13        5.18        4.34      0.38 o 
  -3  10  13      176.25      187.97      2.16 o 
  -2  10  13       82.34       80.08      1.88 o 
  -1  10  13       42.25       44.30      1.06 o 
   0  10  13       10.37        7.62      0.65 o 
   1  10  13       42.50       43.84      1.33 o 
   2  10  13       82.89       77.72      2.40 o 
   3  10  13      177.50      197.47      5.18 o 
  -3  11  13       39.23       40.54      1.11 o 
  -2  11  13       77.81       79.12      1.41 o 
  -1  11  13        0.59        0.82      0.34 o 
   0  11  13       23.27       22.43      0.96 o 
   1  11  13        0.68        0.80      0.34 o 
   2  11  13       78.33       77.97      2.24 o 
   3  11  13       38.91       36.65      1.59 o 
  -1  12  13       26.61       23.87      1.07 o 
   0  12  13        7.88        6.86      0.44 o 
   1  12  13       27.01       24.08      0.73 o 
   0   0  14      169.34      204.99      7.95 o 
   1   0  14      119.42      111.51      1.46 o 
   2   0  14      228.49      230.76      2.38 o 
   3   0  14       66.07       67.08      1.00 o 
   4   0  14       20.47       16.93      0.49 o 
   5   0  14        0.69        1.61      0.25 o 
   6   0  14        1.37        2.83      0.24 o 
  -6   1  14       20.64       21.76      0.57 o 
  -5   1  14       63.05       64.20      1.36 o 
  -4   1  14       30.69       27.68      0.61 o 
  -3   1  14      179.95      180.95      2.01 o 
  -2   1  14      785.74      774.94      7.19 o 
  -1   1  14       79.58       78.99      1.19 o 
   0   1  14       63.73       81.74      1.38 o 
   1   1  14       79.12       78.42      1.18 o 
   2   1  14      785.65      770.23      7.55 o 
   3   1  14      177.24      177.58      2.00 o 
   4   1  14       31.09       28.19      0.66 o 
   5   1  14       63.27       65.72      1.29 o 
   6   1  14       20.19       21.91      0.59 o 
  -6   2  14       21.11       21.00      0.62 o 
  -5   2  14      105.66      100.56      1.60 o 
  -4   2  14       40.30       39.82      0.77 o 
  -3   2  14      211.48      196.96      2.18 o 
  -2   2  14      127.19      122.97      1.45 o 
  -1   2  14      146.53      157.48      1.74 o 
   0   2  14      326.51      314.29      3.59 o 
   1   2  14      147.14      158.12      2.04 o 
   2   2  14      128.45      125.59      1.62 o 
   3   2  14      211.50      194.16      2.07 o 
   4   2  14       40.77       40.49      0.98 o 
   5   2  14      106.43      103.84      1.89 o 
   6   2  14       20.85       20.83      0.58 o 
  -6   3  14       44.77       46.58      2.82 o 
  -5   3  14       47.40       50.14      1.01 o 
  -4   3  14      630.16      621.47      5.78 o 
  -3   3  14       96.45      113.58      1.56 o 
  -2   3  14      525.35      506.52      5.84 o 
  -1   3  14      100.22       83.48      1.18 o 
   0   3  14        1.48        3.73      0.37 o 
   1   3  14      101.18       84.27      1.36 o 
   2   3  14      527.36      510.15      4.98 o 
   3   3  14       95.33      112.28      1.33 o 
   4   3  14      630.45      624.12      6.69 o 
   5   3  14       47.26       52.81      1.09 o 
   6   3  14       44.01       46.22      1.24 o 
  -5   4  14       79.35       84.18      2.61 o 
  -4   4  14        0.11        0.64      0.22 o 
  -3   4  14      361.20      368.16      3.61 o 
  -2   4  14      360.54      352.10      3.90 o 
  -1   4  14       41.61       35.86      0.75 o 
   0   4  14      407.74      404.89      4.60 o 
   1   4  14       41.58       34.79      0.83 o 
   2   4  14      357.92      348.99      3.60 o 
   3   4  14      362.16      366.99      3.83 o 
   4   4  14        0.14        0.79      0.20 o 
   5   4  14       79.26       83.26      1.47 o 
  -5   5  14       59.79       62.24      1.27 o 
  -4   5  14        3.17        2.71      0.31 o 
  -3   5  14      107.86      112.69      1.51 o 
  -2   5  14      115.35      106.57      1.47 o 
  -1   5  14       36.22       37.74      0.89 o 
   0   5  14       21.01       14.42      0.48 o 
   1   5  14       36.84       36.85      0.90 o 
   2   5  14      115.35      104.17      1.43 o 
   3   5  14      108.88      110.57      1.56 o 
   4   5  14        2.94        2.19      0.26 o 
   5   5  14       60.83       61.16      1.10 o 
  -5   6  14       91.76      102.22      1.60 o 
  -4   6  14       35.52       38.70      0.86 o 
  -3   6  14       35.84       41.29      0.94 o 
  -2   6  14       86.54       83.78      1.36 o 
  -1   6  14      866.91      876.40      9.67 o 
   0   6  14       62.16       58.19      2.10 o 
   1   6  14      870.12      857.86     10.23 o 
   2   6  14       85.14       81.94      1.32 o 
   3   6  14       35.98       41.00      0.86 o 
   4   6  14       34.97       37.20      0.77 o 
   5   6  14       92.02      101.26      2.03 o 
  -5   7  14       64.30       69.38      1.29 o 
  -4   7  14       35.11       36.65      0.77 o 
  -3   7  14       19.09       18.14      0.61 o 
  -2   7  14       75.13       75.47      1.26 o 
  -1   7  14      423.81      418.00      5.25 o 
   0   7  14      288.21      282.99      3.87 o 
   1   7  14      425.16      413.63      4.93 o 
   2   7  14       74.12       77.29      1.30 o 
   3   7  14       19.15       17.86      0.56 o 
   4   7  14       34.38       35.30      0.76 o 
   5   7  14       64.47       68.45      1.49 o 
  -4   8  14       95.53       93.02      1.30 o 
  -3   8  14       45.37       45.38      0.92 o 
  -2   8  14       72.92       70.73      1.32 o 
  -1   8  14       72.21       76.78      1.47 o 
   0   8  14        8.39        9.15      0.72 o 
   1   8  14       73.16       70.30      1.78 o 
   2   8  14       71.87       68.28      1.47 o 
   3   8  14       44.56       42.85      1.00 o 
   4   8  14       95.59       90.47      1.71 o 
  -4   9  14       98.10       99.15      1.38 o 
  -3   9  14       36.30       39.33      0.84 o 
  -2   9  14       13.38       15.06      0.69 o 
  -1   9  14      317.49      336.37      5.64 o 
   0   9  14      143.95      148.30      2.89 o 
   1   9  14      316.25      333.03      5.65 o 
   2   9  14       12.93       13.76      0.75 o 
   3   9  14       36.54       39.24      1.20 o 
   4   9  14       96.29       98.07      3.04 o 
  -3  10  14       76.84       78.88      1.08 o 
  -2  10  14       62.25       64.83      1.28 o 
  -1  10  14        9.86        9.51      0.59 o 
   0  10  14       15.89       19.30      0.83 o 
   1  10  14        9.20        9.34      0.67 o 
   2  10  14       62.34       63.79      1.63 o 
   3  10  14       75.91       76.01      2.05 o 
  -2  11  14        9.54       10.73      0.56 o 
  -1  11  14       10.60       12.46      1.10 o 
   0  11  14       17.06       20.42      0.75 o 
   1  11  14       10.37       12.84      0.64 o 
   2  11  14        9.55       10.70      0.66 o 
   1   0  15      158.41      201.76      2.47 o 
   2   0  15     1978.76     1912.67     17.90 o 
   3   0  15        3.23        2.04      0.25 o 
   4   0  15       10.56        8.98      0.60 o 
   5   0  15       19.52       19.95      0.73 o 
   6   0  15       50.45       50.27      1.33 o 
  -6   1  15        7.99        9.92      0.75 o 
  -5   1  15       11.96       10.25      0.50 o 
  -4   1  15       34.17       31.49      0.69 o 
  -3   1  15       54.58       55.16      0.97 o 
  -2   1  15      498.90      499.58      5.44 o 
  -1   1  15      382.51      366.08      4.06 o 
   0   1  15       14.92       15.51      0.54 o 
   1   1  15      381.94      370.10      4.78 o 
   2   1  15      499.24      497.32      5.33 o 
   3   1  15       55.44       56.39      1.11 o 
   4   1  15       34.11       31.76      0.75 o 
   5   1  15       11.84       10.32      0.52 o 
   6   1  15        7.97        9.31      0.61 o 
  -5   2  15       39.78       38.22      0.89 o 
  -4   2  15      285.98      272.77      2.95 o 
  -3   2  15       25.24       19.12      0.59 o 
  -2   2  15      119.70      119.64      1.68 o 
  -1   2  15        6.15        6.88      0.41 o 
   0   2  15       42.53       35.29      0.80 o 
   1   2  15        6.09        7.12      0.45 o 
   2   2  15      120.50      123.03      1.62 o 
   3   2  15       25.42       18.37      0.57 o 
   4   2  15      287.46      275.11      3.24 o 
   5   2  15       39.38       37.64      0.87 o 
  -5   3  15       49.07       52.90      1.14 o 
  -4   3  15      122.23      115.98      1.89 o 
  -3   3  15       50.15       60.81      1.03 o 
  -2   3  15      291.46      261.66      2.76 o 
  -1   3  15      309.55      315.42      3.84 o 
   0   3  15       38.24       34.79      0.93 o 
   1   3  15      311.70      321.18      4.20 o 
   2   3  15      290.28      264.13      2.85 o 
   3   3  15       49.32       58.80      1.09 o 
   4   3  15      121.52      111.19      2.18 o 
   5   3  15       49.24       49.99      1.11 o 
  -5   4  15        4.88        7.33      0.45 o 
  -4   4  15      195.06      192.35      2.37 o 
  -3   4  15       55.98       54.84      0.94 o 
  -2   4  15      161.25      161.61      2.00 o 
  -1   4  15       55.73       51.42      1.06 o 
   0   4  15        9.19       12.50      0.52 o 
   1   4  15       55.37       52.04      1.04 o 
   2   4  15      160.99      159.00      1.92 o 
   3   4  15       55.66       53.07      1.07 o 
   4   4  15      195.96      189.13      2.22 o 
   5   4  15        4.65        7.09      0.42 o 
  -5   5  15       80.73       85.21      1.49 o 
  -4   5  15       19.17       18.15      0.55 o 
  -3   5  15       55.77       53.88      1.15 o 
  -2   5  15       49.63       46.29      0.90 o 
  -1   5  15       68.47       68.22      1.55 o 
   0   5  15       15.68       19.97      0.67 o 
   1   5  15       67.97       66.68      1.35 o 
   2   5  15       50.50       49.14      0.94 o 
   3   5  15       56.04       53.55      1.01 o 
   4   5  15       19.21       17.03      0.67 o 
   5   5  15       80.76       81.24      1.38 o 
  -5   6  15       32.63       35.25      0.83 o 
  -4   6  15       55.17       55.59      1.22 o 
  -3   6  15       78.44       76.92      1.26 o 
  -2   6  15       63.68       61.22      1.15 o 
  -1   6  15      109.84      114.39      3.00 o 
   0   6  15      146.35      142.67      2.18 o 
   1   6  15      110.22      108.18      1.57 o 
   2   6  15       63.76       60.96      1.24 o 
   3   6  15       78.58       72.62      1.25 o 
   4   6  15       55.75       54.43      1.06 o 
   5   6  15       32.36       35.14      1.07 o 
  -4   7  15       19.08       20.44      0.54 o 
  -3   7  15      102.93      102.61      1.48 o 
  -2   7  15        4.01        3.48      0.35 o 
  -1   7  15       39.16       36.89      1.07 o 
   0   7  15      180.98      168.39      2.67 o 
   1   7  15       38.75       34.94      0.87 o 
   2   7  15        3.91        3.82      0.40 o 
   3   7  15      103.19      100.74      1.68 o 
   4   7  15       18.99       20.18      0.58 o 
  -4   8  15       43.31       44.20      0.91 o 
  -3   8  15       37.26       39.78      1.09 o 
  -2   8  15       88.08       86.77      1.54 o 
  -1   8  15      132.93      133.16      2.37 o 
   0   8  15       56.96       67.42      1.52 o 
   1   8  15      133.34      133.14      3.03 o 
   2   8  15       88.13       84.83      1.74 o 
   3   8  15       37.06       38.77      1.25 o 
   4   8  15       43.12       42.76      0.96 o 
  -3   9  15       76.30       81.76      1.11 o 
  -2   9  15        9.36        9.93      0.65 o 
  -1   9  15       49.67       48.26      1.20 o 
   0   9  15      466.98      492.04      8.06 o 
   1   9  15       49.78       46.71      1.56 o 
   2   9  15        9.16       12.42      2.00 o 
   3   9  15       76.54       81.37      2.71 o 
  -2  10  15        1.51        1.11      0.28 o 
  -1  10  15       56.48       60.72      1.77 o 
   0  10  15       12.16        9.80      0.61 o 
   1  10  15       56.80       60.66      1.43 o 
   2  10  15        1.47        0.98      0.31 o 
  -1  11  15       25.61       26.70      0.91 o 
   0  11  15       26.70       28.60      0.75 o 
   1  11  15       25.75       27.28      0.75 o 
   0   0  16      247.38      267.27      5.06 o 
   1   0  16      161.67      163.97      2.41 o 
   2   0  16      452.95      494.28      5.28 o 
   3   0  16        5.15        4.13      0.38 o 
   4   0  16      159.97      170.06      2.51 o 
   5   0  16       39.41       37.28      1.11 o 
  -5   1  16       29.69       29.76      0.88 o 
  -4   1  16       29.08       29.16      0.82 o 
  -3   1  16      223.20      229.72      2.81 o 
  -2   1  16      160.83      155.40      2.01 o 
  -1   1  16      132.83      141.21      2.35 o 
   0   1  16      170.04      170.93      2.72 o 
   1   1  16      133.01      138.95      2.35 o 
   2   1  16      160.74      156.69      2.03 o 
   3   1  16      222.82      230.33      2.96 o 
   4   1  16       28.48       28.15      0.87 o 
   5   1  16       29.71       28.68      1.49 o 
  -5   2  16       31.26       26.65      0.83 o 
  -4   2  16       67.59       66.35      1.31 o 
  -3   2  16      229.01      221.24      2.73 o 
  -2   2  16       92.96      108.29      1.76 o 
  -1   2  16       52.26       42.96      1.01 o 
   0   2  16      144.38      156.88      2.36 o 
   1   2  16       52.14       43.95      1.06 o 
   2   2  16       93.13      109.22      1.58 o 
   3   2  16      229.65      222.61      2.87 o 
   4   2  16       67.14       65.42      1.20 o 
   5   2  16       31.40       26.38      0.89 o 
  -5   3  16       73.74       67.84      2.56 o 
  -4   3  16       22.66       18.91      0.62 o 
  -3   3  16       65.26       57.74      1.08 o 
  -2   3  16       44.97       42.49      1.04 o 
  -1   3  16      238.87      236.31      3.28 o 
   0   3  16      212.60      201.82      2.86 o 
   1   3  16      238.99      237.94      3.68 o 
   2   3  16       45.36       43.57      0.81 o 
   3   3  16       65.72       56.74      1.11 o 
   4   3  16       22.95       19.26      0.65 o 
   5   3  16       73.73       68.10      1.22 o 
  -5   4  16        0.86        1.04      0.23 o 
  -4   4  16       92.36       90.23      1.36 o 
  -3   4  16       63.42       62.28      1.12 o 
  -2   4  16       60.36       58.90      1.60 o 
  -1   4  16       89.53       84.28      1.54 o 
   0   4  16      492.57      473.53      6.20 o 
   1   4  16       89.74       84.82      1.48 o 
   2   4  16       60.03       57.58      1.31 o 
   3   4  16       63.16       60.86      1.20 o 
   4   4  16       92.09       87.83      1.52 o 
   5   4  16        0.86        1.33      0.24 o 
  -5   5  16        9.25        5.46      0.35 o 
  -4   5  16       30.44       31.56      0.74 o 
  -3   5  16       32.62       33.75      0.73 o 
  -2   5  16       60.59       60.71      1.06 o 
  -1   5  16       15.17       17.54      0.73 o 
   0   5  16       29.25       31.66      0.98 o 
   1   5  16       15.21       17.00      0.60 o 
   2   5  16       60.98       62.69      1.39 o 
   3   5  16       32.67       32.32      0.77 o 
   4   5  16       30.71       33.15      0.84 o 
   5   5  16        9.16        5.13      0.42 o 
  -4   6  16       60.69       67.59      1.05 o 
  -3   6  16       52.84       48.64      0.97 o 
  -2   6  16      135.26      131.55      1.85 o 
  -1   6  16      182.19      188.24      3.06 o 
   0   6  16      201.72      177.61      2.76 o 
   1   6  16      182.29      182.16      4.08 o 
   2   6  16      135.56      134.15      2.41 o 
   3   6  16       52.60       47.26      0.96 o 
   4   6  16       60.55       65.13      1.21 o 
  -4   7  16       54.56       57.85      1.06 o 
  -3   7  16      138.14      140.45      1.92 o 
  -2   7  16      120.46      123.64      1.73 o 
  -1   7  16       20.00       21.29      0.80 o 
   0   7  16       18.42       22.30      1.13 o 
   1   7  16       20.02       20.30      0.88 o 
   2   7  16      120.65      118.82      3.10 o 
   3   7  16      138.11      141.24      3.09 o 
   4   7  16       54.52       54.86      1.31 o 
  -3   8  16       28.11       29.70      0.62 o 
  -2   8  16       61.31       63.17      1.29 o 
  -1   8  16       37.76       36.35      1.02 o 
   0   8  16        0.00        0.18      0.29 o 
   1   8  16       37.66       35.94      1.47 o 
   2   8  16       61.67       58.99      2.76 o 
   3   8  16       27.94       29.12      0.96 o 
  -3   9  16       47.22       48.03      0.80 o 
  -2   9  16       42.78       45.70      1.11 o 
  -1   9  16       40.82       43.42      1.48 o 
   0   9  16      426.81      426.22      6.19 o 
   1   9  16       40.80       45.00      1.22 o 
   2   9  16       42.74       44.66      1.76 o 
   3   9  16       47.67       50.57      1.82 o 
  -2  10  16       25.99       25.15      0.97 o 
  -1  10  16       63.98       63.81      1.55 o 
   0  10  16        0.41        0.32      0.26 o 
   1  10  16       63.96       64.41      1.49 o 
   2  10  16       25.78       27.10      1.10 o 
   1   0  17      117.32      113.99      2.23 o 
   2   0  17       45.02       44.48      1.06 o 
   3   0  17      944.69      968.89     10.77 o 
   4   0  17       19.19       17.89      0.62 o 
   5   0  17        4.85        5.84      0.70 o 
  -5   1  17       65.02       70.60      1.81 o 
  -4   1  17       50.77       48.99      1.04 o 
  -3   1  17      226.89      216.12      2.97 o 
  -2   1  17       67.06       61.98      1.29 o 
  -1   1  17        9.10        8.61      0.54 o 
   0   1  17      100.82       92.97      1.85 o 
   1   1  17        8.65        8.13      0.56 o 
   2   1  17       67.26       59.08      1.13 o 
   3   1  17      226.91      217.61      3.12 o 
   4   1  17       50.54       48.92      1.02 o 
   5   1  17       65.80       73.39      1.49 o 
  -5   2  17        1.68        1.77      0.30 o 
  -4   2  17       40.75       40.34      0.93 o 
  -3   2  17       24.36       21.44      0.86 o 
  -2   2  17       42.23       52.73      1.10 o 
  -1   2  17       22.43       23.32      0.78 o 
   0   2  17       10.76       11.75      0.57 o 
   1   2  17       22.10       23.60      0.82 o 
   2   2  17       42.83       52.52      0.94 o 
   3   2  17       24.20       19.79      0.69 o 
   4   2  17       41.57       41.86      0.99 o 
   5   2  17        1.74        2.14      0.26 o 
  -5   3  17       50.28       42.42      1.09 o 
  -4   3  17       33.02       34.84      0.78 o 
  -3   3  17        7.24        6.53      0.43 o 
  -2   3  17       41.00       46.33      1.03 o 
  -1   3  17       31.43       25.08      0.86 o 
   0   3  17      923.67      884.40     13.49 o 
   1   3  17       30.91       24.52      0.87 o 
   2   3  17       40.62       45.84      0.89 o 
   3   3  17        7.30        7.29      0.45 o 
   4   3  17       33.18       33.59      1.19 o 
   5   3  17       49.81       40.41      0.96 o 
  -4   4  17       36.41       39.79      0.82 o 
  -3   4  17       39.28       41.79      0.88 o 
  -2   4  17      248.93      247.72      3.45 o 
  -1   4  17      193.73      204.53      4.24 o 
   0   4  17        9.38        9.23      0.59 o 
   1   4  17      194.68      202.49      3.24 o 
   2   4  17      247.62      247.87      3.59 o 
   3   4  17       40.19       42.50      1.00 o 
   4   4  17       35.91       40.16      0.93 o 
  -4   5  17        0.85        1.43      0.24 o 
  -3   5  17        5.27        5.54      0.37 o 
  -2   5  17       77.59       78.91      1.33 o 
  -1   5  17       23.42       23.91      1.04 o 
   0   5  17       49.43       63.87      1.81 o 
   1   5  17       23.46       23.88      0.88 o 
   2   5  17       77.80       78.28      2.04 o 
   3   5  17        5.26        5.51      0.37 o 
   4   5  17        0.87        1.32      0.24 o 
  -4   6  17       10.79       14.51      0.56 o 
  -3   6  17      141.16      149.55      2.01 o 
  -2   6  17      217.01      221.04      3.20 o 
  -1   6  17        1.85        2.04      0.35 o 
   0   6  17      585.61      587.47     12.12 o 
   1   6  17        1.89        1.64      0.59 o 
   2   6  17      216.28      220.58      3.93 o 
   3   6  17      141.51      150.18      2.67 o 
   4   6  17       10.82       14.71      0.59 o 
  -3   7  17       52.96       55.18      0.96 o 
  -2   7  17       80.55       84.95      1.84 o 
  -1   7  17      174.50      173.40      2.96 o 
   0   7  17       15.40       20.12      0.84 o 
   1   7  17      174.36      173.56      5.92 o 
   2   7  17       79.99       77.68      2.56 o 
   3   7  17       52.85       56.21      1.77 o 
  -3   8  17       52.36       55.00      0.86 o 
  -2   8  17       35.09       38.27      1.08 o 
  -1   8  17      167.94      171.07      3.26 o 
   0   8  17        1.84        1.51      0.34 o 
   1   8  17      167.47      172.66      3.44 o 
   2   8  17       35.20       37.57      1.62 o 
   3   8  17       51.58       57.60      2.93 o 
  -2   9  17       42.37       40.25      1.44 o 
  -1   9  17      247.39      256.85      5.61 o 
   0   9  17       29.54       30.71      0.88 o 
   1   9  17      247.81      254.52      4.61 o 
   2   9  17       42.61       38.99      1.54 o 
   0  10  17       37.74       37.37      1.20 o 
   0   0  18       11.34       11.30      0.85 o 
   1   0  18       19.41       19.90      0.83 o 
   2   0  18        5.24        7.74      0.51 o 
   3   0  18      321.05      329.53      4.10 o 
   4   0  18       58.98       59.67      2.17 o 
  -4   1  18      100.75      114.82      1.86 o 
  -3   1  18      105.49      111.02      1.78 o 
  -2   1  18      132.53      135.06      2.32 o 
  -1   1  18       39.34       39.25      1.55 o 
   0   1  18        1.24        1.44      0.31 o 
   1   1  18       38.56       38.51      1.15 o 
   2   1  18      131.47      133.70      2.16 o 
   3   1  18      104.07      109.30      1.84 o 
   4   1  18      100.36      110.82      2.01 o 
  -4   2  18        9.94       10.19      0.51 o 
  -3   2  18       42.66       40.45      1.02 o 
  -2   2  18      359.34      353.07      4.93 o 
  -1   2  18       93.89       98.94      1.76 o 
   0   2  18      158.76      142.81      3.05 o 
   1   2  18       93.40       99.02      2.66 o 
   2   2  18      362.31      349.73      5.49 o 
   3   2  18       42.57       41.60      0.98 o 
   4   2  18        9.87       11.03      0.62 o 
  -4   3  18       57.70       54.48      1.43 o 
  -3   3  18       39.84       43.61      1.02 o 
  -2   3  18       75.60       77.12      1.48 o 
  -1   3  18      271.22      241.57      4.18 o 
   0   3  18      153.39      171.08      4.99 o 
   1   3  18      273.07      242.86      4.25 o 
   2   3  18       76.11       76.34      1.83 o 
   3   3  18       40.68       42.94      0.98 o 
   4   3  18       57.71       53.53      1.01 o 
  -4   4  18       34.40       40.78      0.90 o 
  -3   4  18        2.79        3.28      0.34 o 
  -2   4  18       71.22       78.39      1.49 o 
  -1   4  18       88.65       95.87      2.06 o 
   0   4  18       74.59       82.46      2.51 o 
   1   4  18       90.12       96.43      1.98 o 
   2   4  18       70.80       79.78      2.03 o 
   3   4  18        2.67        3.31      0.47 o 
   4   4  18       34.02       39.97      0.93 o 
  -4   5  18       27.40       29.25      1.04 o 
  -3   5  18       10.43       12.07      0.52 o 
  -2   5  18       72.80       73.54      1.71 o 
  -1   5  18       58.12       55.64      1.29 o 
   0   5  18        1.45        2.32      0.68 o 
   1   5  18       58.94       57.37      2.36 o 
   2   5  18       74.01       75.96      1.93 o 
   3   5  18       10.79       12.14      0.64 o 
   4   5  18       28.31       32.09      2.77 o 
  -3   6  18       44.77       46.80      0.85 o 
  -2   6  18       99.23       95.93      1.98 o 
  -1   6  18      147.06      143.23      2.54 o 
   0   6  18        1.96        0.92      0.43 o 
   1   6  18      148.29      148.43      5.43 o 
   2   6  18       98.88       93.60      2.07 o 
   3   6  18       44.46       47.05      1.62 o 
  -3   7  18        1.84        1.87      0.22 o 
  -2   7  18       50.93       50.22      1.26 o 
  -1   7  18      101.39      101.50      3.00 o 
   0   7  18        4.38        4.63      0.63 o 
   1   7  18      101.59      104.98      2.92 o 
   2   7  18       50.02       50.48      1.89 o 
   3   7  18        1.95        2.08      0.42 o 
  -2   8  18       73.13       75.38      1.53 o 
  -1   8  18       76.68       70.78      1.66 o 
   0   8  18       24.15       25.19      0.87 o 
   1   8  18       77.35       72.97      2.03 o 
   2   8  18       73.15       74.55      2.36 o 
  -1   9  18      184.20      194.66      3.36 o 
   0   9  18        3.47        5.81      0.53 o 
   1   9  18      184.00      199.56      5.17 o 
   1   0  19       72.15       70.01      2.28 o 
   2   0  19      601.27      574.90      7.02 o 
   3   0  19       78.41       80.20      2.15 o 
   4   0  19        3.49        5.11      0.39 o 
  -4   1  19      159.79      175.42      2.71 o 
  -3   1  19       57.14       60.27      1.30 o 
  -2   1  19       65.98       66.41      1.32 o 
  -1   1  19       25.30       27.54      1.25 o 
   0   1  19        0.50        0.46      0.52 o 
   1   1  19       26.51       30.41      1.43 o 
   2   1  19       65.50       66.62      1.56 o 
   3   1  19       57.36       60.04      1.37 o 
   4   1  19      161.56      170.27      2.68 o 
  -4   2  19       43.59       40.97      0.96 o 
  -3   2  19       19.05       18.93      0.77 o 
  -2   2  19       84.30       76.48      1.53 o 
  -1   2  19       61.89       70.24      2.11 o 
   0   2  19      104.64      111.98      3.60 o 
   1   2  19       62.96       70.00      1.86 o 
   2   2  19       83.57       80.61      2.02 o 
   3   2  19       19.67       19.69      0.69 o 
   4   2  19       43.88       42.38      0.97 o 
  -4   3  19        7.19        8.01      0.44 o 
  -3   3  19       10.95       11.52      0.59 o 
  -2   3  19       52.02       59.75      1.64 o 
  -1   3  19       97.47       97.30      2.01 o 
   0   3  19        1.58        2.23      1.92 o 
   1   3  19       99.88      100.69      2.68 o 
   2   3  19       51.57       62.37      1.69 o 
   3   3  19       10.96       11.72      0.70 o 
   4   3  19        7.42        7.57      0.40 o 
  -3   4  19       39.09       37.17      0.92 o 
  -2   4  19        1.76        1.81      0.68 o 
  -1   4  19      308.60      302.50      5.29 o 
   0   4  19       11.58       10.60      1.04 o 
   1   4  19      308.24      305.22      5.99 o 
   2   4  19        1.96        2.67      0.52 o 
   3   4  19       38.86       35.33      0.99 o 
  -3   5  19       15.42       14.96      0.54 o 
  -2   5  19      129.59      136.60      2.81 o 
  -1   5  19       81.32       77.11      1.87 o 
   0   5  19      316.41      333.09      8.23 o 
   1   5  19       80.64       75.95      2.25 o 
   2   5  19      130.89      131.68      2.61 o 
   3   5  19       14.94       15.81      0.92 o 
  -3   6  19       38.06       38.00      1.01 o 
  -2   6  19       71.72       71.24      1.74 o 
  -1   6  19       26.95       25.65      1.12 o 
   0   6  19      111.62      113.03      2.63 o 
   1   6  19       27.42       27.62      1.84 o 
   2   6  19       71.37       67.43      2.25 o 
   3   6  19       36.87       37.06      2.42 o 
  -2   7  19       85.41       93.69      2.25 o 
  -1   7  19       24.91       25.79      1.25 o 
   0   7  19      182.28      187.60      5.22 o 
   1   7  19       25.04       24.00      1.01 o 
   2   7  19       85.56       94.46      3.03 o 
  -1   8  19       66.49       62.49      1.64 o 
   0   8  19       42.11       44.29      2.39 o 
   1   8  19       66.33       66.14      2.27 o 
   0   0  20       10.27       10.44      1.45 o 
   1   0  20        1.21        2.95      0.86 o 
   2   0  20       27.89       27.27      1.26 o 
   3   0  20        3.70        5.62      0.86 o 
  -3   1  20       47.61       44.90      1.02 o 
  -2   1  20       44.80       42.04      1.29 o 
  -1   1  20       78.44       72.94      2.02 o 
   0   1  20       35.11       31.02      2.68 o 
   1   1  20       79.00       73.76      1.81 o 
   2   1  20       44.93       42.50      1.57 o 
   3   1  20       48.93       46.58      1.02 o 
  -3   2  20       81.80       87.09      1.54 o 
  -2   2  20       37.16       31.64      1.33 o 
  -1   2  20        6.17       10.02      0.67 o 
   0   2  20        4.57        4.44      0.73 o 
   1   2  20        6.36       11.32      0.93 o 
   2   2  20       36.54       32.75      1.16 o 
   3   2  20       81.99       86.33      1.42 o 
  -3   3  20       21.26       19.53      0.63 o 
  -2   3  20       22.18       19.20      1.63 o 
  -1   3  20      115.30      102.36      3.86 o 
   0   3  20      186.09      181.84      4.93 o 
   1   3  20      116.51      103.91      3.64 o 
   2   3  20       21.50       17.51      0.85 o 
   3   3  20       21.92       20.75      0.70 o 
  -3   4  20        1.61        2.17      0.27 o 
  -2   4  20      153.20      150.90      7.94 o 
  -1   4  20       11.50       10.19      0.94 o 
   0   4  20      447.53      460.98     10.83 o 
   1   4  20       11.64       10.09      0.82 o 
   2   4  20      154.28      152.42      3.65 o 
   3   4  20        1.79        2.30      0.35 o 
  -2   5  20        1.57        1.02      0.35 o 
  -1   5  20        3.56        3.81      0.65 o 
   0   5  20       16.23       15.28      1.72 o 
   1   5  20        3.50        2.94      0.66 o 
   2   5  20        1.48        0.94      0.37 o 
  -2   6  20       98.34       88.53      2.09 o 
  -1   6  20       90.20       81.33      2.44 o 
   0   6  20       77.80       75.52      2.25 o 
   1   6  20       89.86       81.05      3.55 o 
   2   6  20       99.21       85.74      2.39 o 
  -1   7  20        1.30        0.92      0.64 o 
   0   7  20       24.49       23.88      1.61 o 
   1   7  20        1.19        1.16      0.45 o 
   1   0  21      214.91      197.65      7.54 o 
   2   0  21        0.01        0.11      0.30 o 
   3   0  21        3.24        3.09      0.48 o 
  -3   1  21       75.18       78.52      1.51 o 
  -2   1  21      121.25      122.31      3.19 o 
  -1   1  21       11.25        9.80      1.42 o 
   0   1  21       74.17       85.10      2.68 o 
   1   1  21       10.93        7.14      1.20 o 
   2   1  21      122.14      119.60      3.15 o 
   3   1  21       74.42       80.86      1.80 o 
  -3   2  21       31.82       31.47      1.54 o 
  -2   2  21        8.73        8.48      0.65 o 
  -1   2  21       87.58       75.39      3.76 o 
   0   2  21        7.69       12.43      0.94 o 
   1   2  21       87.19       79.43      3.71 o 
   2   2  21        8.53        8.23      0.58 o 
   3   2  21       31.89       30.31      1.49 o 
  -2   3  21        1.27        0.73      0.35 o 
  -1   3  21       17.12       22.66      1.88 o 
   0   3  21      134.63      132.33      3.60 o 
   1   3  21       16.60       21.00      1.70 o 
   2   3  21        1.15        1.21      0.37 o 
  -2   4  21        6.85        8.41      0.72 o 
  -1   4  21       19.96       19.10      1.70 o 
   0   4  21       23.21       18.30      0.95 o 
   1   4  21       19.84       21.23      1.58 o 
   2   4  21        6.84        8.66      0.79 o 
  -1   5  21       82.27       80.74      3.65 o 
   0   5  21       20.07       17.94      1.39 o 
   1   5  21       82.23       79.32      3.35 o 
   0   6  21        1.40        1.72      0.57 o 
   0   0  22      491.27      517.48     16.42 o 
   1   0  22        4.10        3.40      0.84 o 
   2   0  22      150.24      136.86      4.00 o 
  -2   1  22       21.91       20.47      1.68 o 
  -1   1  22       33.68       41.02      2.31 o 
   0   1  22       37.87       34.88      1.29 o 
   1   1  22       33.78       39.99      2.27 o 
   2   1  22       21.92       20.46      1.99 o 
  -1   2  22        1.87        3.63      0.87 o 
   0   2  22      109.62      122.99      3.12 o 
   1   2  22        1.90        2.40      0.70 o 
  -1   3  22       87.39       83.96      3.69 o 
   0   3  22       23.19       20.12      1.28 o 
   1   3  22       87.26       88.25      3.52 o 
   0   4  22        0.34        0.63      0.41 o 
                                                 
